# Supplementary material for: Fusarium Head Blight Resistance QTL in the Spring Wheat Cross Kenyon/86ISMN 2137
Source: Front Microbiol. 2016 Oct 13;7:1542. doi: 10.3389/fmicb.2016.01542 (PMC5061752; doi:10.3389/fmicb.2016.01542)
Supplement: Supplementary file 1 [file DataSheet1.XLSX]

## Sheet: Table S1
Supplementary Table S1. Least-squares means of checks and descriptive statistics of the Kenyon/86ISMN 2137 RIL population for anthesis date, plant height, FHB incidence, and FHB severity in field nurseries and pooled over environments.
		Anthesis Date (Anth)a							Plant Height (Hght)b					FHB Incidence (Inc)C								FHB Severity (Sev)c
Line		Car12	Wpg12	Car13	Ott13	Wpg13	Pooled		Car13	Ott13	Wpg13	Pooled		Car12	Wpg12	Car13	Ott13	PEI13	Wpg13	Pooled		Car12	Wpg12	Car13	Ott13	PEI13	Wpg13	Pooled
Population
	Mean	186.749	203.246	189.967	195.951	193.134	193.848		76.0275	76.6475	72.2478	74.9834		82.9705	47.7612	81.0514	53.7864	62.3342	81.0367	68.1805		64.8085	30.4353	61.193	41.2294	52.5906	32.5785	47.2573
	Minimum	184.922	197.922	185.98	191.027	190.91	190.461		53.1324	54.3125	48.8522	52.2749		69.7725	15.4414	56.7715	32.5853	53.3313	41.9645	52.6166		40.051	10.7635	23.6565	13.0677	36.3725	15.0616	27.9416
	Maximum	191.669	208.828	193.033	200.172	197.422	198.787		90.8235	90.312	93.5942	88.8131		99.4423	82.0375	97.4132	83.8914	80.14	99.0987	82.1464		88.4088	69.9055	94.8084	80.9075	61.4714	66.5045	65.5667
Checks
	86ISMN 2137	185.994	200.483	188.964	195.566	192.727	192.759		68.5604	66.9633	64.1236	66.3076		84.2096	49.7146	86.3974	73.3104	61.5566	92.3855	74.9523		65.5832	34.4044	66.2847	62.417	54.754	41.4883	54.3898
	Kenyon	185.359	201.319	189.058	194.736	192.366	192.567		78.4091	86.466	78.0267	81.0762		84.3788	45.5693	79.0441	43.4844	59.9535	84.8344	66.2793		70.1642	24.7283	46.737	31.0639	57.8688	28.8638	43.3289
	Neepawa	185.674	202.425	189.084	195.25	192.934	193.06		79.9161	92.6915	80.1901	84.5521		77.9356	44.2444	70.0067	34.74	58.3104	84.4766	61.6012		54.0724	19.6821	27.1338	17.8371	41.8907	24.4641	30.6434
	5602 HR	186.003	200.754	189.044	195.043	192.345	192.631		80.5071	85.8831	78.7331	81.8914		72.6876	12.7926	64.9503	34.5596	59.953	79.3733	54.0997		25.4677	40.2457	22.0874	17.7417	43.4419	24.057	28.7271
	93 FHB 37	186.697	205.044	190.257	198.194	193.031	194.643		74.8614	74.08	63.6642	70.5782		55.9549	11.3382	54.3459	12.4213	59.9545	56.4735	41.6763		23.3795	12.5803	7.52517	10.0004	40.2435	12.9128	17.125
	AC Barrie	185.977	202.616	189.045	196.202	193.943	193.532		81.8344	81.596	74.0695	79.4897		76.5965	39.8461	71.5699	33.9037	58.3257	74.6012	59.3467		40.765	14.9523	31.3559	14.4792	46.5808	19.1234	27.8893
	AC Cora	186.674	204.027	191.698	198.005	194.06	194.928		85.2641	89.3936	81.1124	84.9903		84.7674	26.859	74.0942	31.922	56.6516	75.6421	58.0643		64.8918	27.1263	50.6683	19.1702	43.8676	22.2534	38.1788
	AC Morse	188.008	205.021	192.351	197.099	193.075	195.099		68.6395	79.6177	63.6916	70.7127		94.8473	41.6344	94.0319	53.7668	60.1585	85.1644	71.3006		63.2661	49.7787	49.7246	33.0473	42.2366	30.9873	45.0969
	AC Vista	186.009	201.309	191.555	196.043	192.979	193.546		69.3489	73.1754	67.5463	69.5481		98.3475	32.2035	96.4505	71.7159	66.4627	69.7856	72.5148		92.4738	46.4855	93.3989	79.1149	60.7339	46.5012	69.8291
	CDC Teal	185.945	203.097	191.06	195.403	192.356	193.543		77.3344	85.7147	75.5477	79.2817		88.3129	42.5442	92.7567	44.088	60.0164	88.6356	69.2569		71.8896	20.0897	83.5293	32.4904	57.1042	55.1014	53.3982
	ND 2710	185.044	201.933	189.029	194.366	191.495	192.375		88.8271	97.776	86.1191	90.9398		46.2979	13.5137	18.4827	6.49412	59.9372	18.2427	27.2957		14.5895	21.6409	7.85355	2.09667	37.8185	13.4607	15.5396
	Roblin	185.001	198.058	188.991	190.714	191.098	190.801		72.4296	77.2683	66.7792	71.8039		91.5477	52.5535	86.5769	64.6593	69.8746	85.9652	75.5875		78.0347	42.4723	58.6492	65.6334	55.9535	44.6646	57.557
	Shaw	186.323	201.014	189.358	194.821	193.006	192.917		82.6131	88.9383	84.5278	85.1527		85.9953	52.3823	80.564	47.6687	60.0866	78.2162	67.3516		71.2689	35.9258	59.241	36.0286	51.814	39.4081	49.3501
	Snowbird	186.286	199.323	188.995	195.15	192.928	192.533		79.3724	84.7753	82.334	81.8844		77.6976	51.5392	67.7533	42.8314	59.8922	77.7139	62.6436		54.5681	37.0477	30.2108	24.3099	47.5348	27.8741	36.4548
a Julian date
b Centimetres
c Percentage

## Sheet: Table S2
Supplementary Table S2. Correlation coefficients (r) of trait data collected in different FHB nurseries.
	Anth Car12	Anth Wpg12	Anth Car13	Anth Ott13	Anth Wpg13	Anth Pooled	Hght Car13	Hght Ott13	Hght Wpg13	Hght Pooled	Inc Car12	Inc Wpg12	Inc Car13	Inc Ott13	Inc PEI13	Inc Wpg13	Inc Pooled	Sev Car12	Sev Wpg12	Sev Car13	Sev Ott13	Sev PEI13	Sev Wpg13	Sev Pooled	VRI Car12	VRI Wpg12	VRI Car13	VRI Ott13	VRI PEI13	VRI Wpg13
Anth Wpg12	0.616678
Anth Car13	0.675661	0.796178
Anth Ott13	0.651915	0.863289	0.830949
Anth Wpg13	0.667174	0.724539	0.747908	0.799616
Anth Pooled	0.790771	0.923625	0.906404	0.940491	0.872201
Hght Car13	0.209888	0.387389	0.460376	0.387216	0.383479	0.416702
Hght Ott13	-0.0221813	0.113146	0.180447	0.0435546	0.0780906	0.0922349	0.800646
Hght Wpg13	0.14237	0.301925	0.385433	0.262338	0.289477	0.31521	0.885489	0.823134
Hght Pooled	0.120746	0.286648	0.36472	0.25101	0.266828	0.295177	0.951512	0.922789	0.955741
Inc Car12	-0.00173205	-0.193706	-0.228972	-0.253328	-0.201843	-0.206334	-0.516779	-0.463426	-0.51078	-0.525875
Inc Wpg12	0.0529668	-0.00509243	-0.0910864	-0.0843048	0.0185158	-0.0264365	-0.286988	-0.27933	-0.282166	-0.2999	0.382308
Inc Car13	0.0113294	-0.0422717	-0.0536348	-0.00833276	0.0114062	-0.023078	-0.605036	-0.648127	-0.639525	-0.667339	0.626878	0.43955
Inc Ott13	-0.107036	-0.214613	-0.227079	-0.19524	-0.119536	-0.199187	-0.465288	-0.46117	-0.526641	-0.510529	0.31384	0.108669	0.514621
Inc PEI13	-0.375335	-0.580268	-0.569198	-0.5774	-0.436427	-0.578748	-0.518354	-0.357171	-0.434243	-0.467523	0.357999	0.272418	0.330105	0.243595
Inc Wpg13	-0.265533	-0.354841	-0.446973	-0.400135	-0.370083	-0.414917	-0.511233	-0.3281	-0.507368	-0.473448	0.524875	0.396129	0.563437	0.470217	0.450812
Inc Pooled	-0.119215	-0.263084	-0.331034	-0.300953	-0.205923	-0.279713	-0.653309	-0.586118	-0.664502	-0.671511	0.721105	0.691372	0.817379	0.629961	0.540667	0.790693
Sev Car12	-0.066293	-0.113752	-0.126911	-0.119898	-0.111273	-0.123509	-0.265132	-0.268146	-0.299258	-0.293516	0.688424	0.246961	0.510966	0.25728	0.319728	0.371139	0.530722
Sev Wpg12	-0.0479513	-0.290595	-0.208197	-0.191428	-0.088031	-0.205633	-0.24066	-0.202579	-0.297988	-0.258131	0.45745	0.415659	0.40436	0.303032	0.27105	0.434107	0.543046	0.426756
Sev Car13	0.386043	0.307094	0.407959	0.360194	0.364852	0.39938	-0.123773	-0.308618	-0.201387	-0.220302	0.412394	0.320632	0.697599	0.316002	0.0774033	0.213622	0.493319	0.520203	0.353054
Sev Ott13	-0.346195	-0.473572	-0.42237	-0.426458	-0.308961	-0.45553	-0.298369	-0.189025	-0.308284	-0.277717	0.35985	0.19129	0.389801	0.603567	0.475607	0.522351	0.569397	0.446416	0.533999	0.301393
Sev PEI13	-0.417442	-0.481902	-0.476955	-0.476969	-0.409277	-0.511401	-0.469007	-0.374346	-0.541282	-0.489317	0.389291	0.237776	0.508499	0.537415	0.570458	0.584284	0.631318	0.338149	0.388833	0.205128	0.586418
Sev Wpg13	-0.189927	-0.379579	-0.365093	-0.376213	-0.267821	-0.367124	-0.412068	-0.285094	-0.374904	-0.375953	0.484426	0.412789	0.534579	0.436432	0.564978	0.697275	0.712435	0.528599	0.581627	0.438931	0.682737	0.521784
Sev Pooled	-0.0962456	-0.2671	-0.20179	-0.215415	-0.124738	-0.217835	-0.378139	-0.354057	-0.425579	-0.405532	0.619405	0.404762	0.695697	0.546027	0.468785	0.601986	0.766642	0.730267	0.737793	0.690207	0.799226	0.624736	0.830902
VRI Car12	-0.0417255	-0.154245	-0.17563	-0.17796	-0.154075	-0.163624	-0.394037	-0.369822	-0.406848	-0.412724	0.863452	0.319139	0.591538	0.290504	0.36644	0.461984	0.643754	0.957387	0.476931	0.519312	0.443955	0.378586	0.557006	0.74448
VRI Wpg12	0.000569362	-0.177451	-0.179987	-0.163231	-0.0340184	-0.138653	-0.310562	-0.266281	-0.322489	-0.316102	0.465911	0.785926	0.463838	0.211439	0.339329	0.446726	0.680524	0.389921	0.856021	0.382584	0.399033	0.349497	0.584314	0.660307	0.456686
VRI Car13	0.300926	0.22733	0.298975	0.274359	0.281015	0.301337	-0.29122	-0.436914	-0.352048	-0.378356	0.508235	0.355731	0.825794	0.38667	0.174795	0.321064	0.61062	0.566502	0.366467	0.972171	0.339258	0.288244	0.492757	0.728313	0.589165	0.407427
VRI Ott13	-0.280224	-0.403939	-0.377283	-0.363563	-0.242373	-0.383836	-0.381405	-0.308896	-0.393647	-0.379933	0.368479	0.162952	0.463525	0.815651	0.440618	0.535393	0.634659	0.409171	0.471643	0.327788	0.928869	0.589721	0.651924	0.760037	0.419792	0.344358	0.386541
VRI PEI13	-0.445316	-0.593059	-0.581531	-0.58852	-0.477602	-0.609662	-0.553019	-0.415642	-0.55879	-0.541837	0.42716	0.285933	0.486506	0.465006	0.844921	0.593413	0.669019	0.372577	0.377608	0.170079	0.603219	0.919255	0.605316	0.626129	0.422333	0.386108	0.270298	0.590542
VRI Wpg13	-0.23458	-0.416152	-0.428055	-0.423087	-0.322053	-0.420618	-0.468692	-0.305828	-0.425445	-0.421658	0.516309	0.431183	0.55767	0.455957	0.590695	0.789789	0.761041	0.52376	0.567921	0.389805	0.667761	0.553614	0.984247	0.808753	0.567265	0.582244	0.464359	0.650875	0.639085
VRI Pooled	-0.0843547	-0.25037	-0.227977	-0.229807	-0.138024	-0.220762	-0.508954	-0.471435	-0.52792	-0.530422	0.713594	0.494292	0.790363	0.579704	0.538834	0.666427	0.872898	0.74448	0.664444	0.696012	0.725213	0.621552	0.838394	0.967755	0.792875	0.66957	0.770187	0.735741	0.659385	0.838588
Anth = Anthesis Date
Hght = Plant Height
Inc = FHB Incidence
Sev = FHB Severity
VRI = Visual Rating Index

## Sheet: Table S3
Supplementary Table S3. Linkage map for the Kenyon/86ISMN 2137 RIL population.
Locus name	Chromosome	Position (cM)	Translocation Breakpoint
gwm136	1A.1	0
wmc818.1	1A.1	13.6039
wsnp_Ex_c7252_12452995	1A.1	14.854
wsnp_Ku_c5756_10191339	1A.1	14.854
wPt-7872	1A.1	14.854
wPt-9266	1A.1	14.854
wPt-2311	1A.1	14.854
wmc329	1A.1	16.3466
wsnp_Ex_c64327_63176640	1A.1	17.0928
wsnp_CAP12_c2438_1180601	1A.1	29.0793
wsnp_BE490041A_Ta_2_1	1A.1	29.0793
wmc818.2	1A.1	32.5087
barc148	1A.1	32.5087
cfd59	1A.1	34.9493
wmc611	1A.1	35.5306
gpw2069	1A.1	35.5306
gwm164	1A.1	35.5306
wmc113	1A.1	35.5306
gpw2006	1A.1	36.8128
wsnp_Ex_c34260_42602746	1A.1	37.4224
wsnp_JD_c40990_29127031	1A.1	37.4224
wsnp_Ex_c13564_21327699	1A.1	37.4224
wsnp_Ex_c1374_2630879	1A.1	37.4224
wsnp_Ex_c33831_42253707	1A.1	37.4224
wsnp_Ex_c34260_42602649	1A.1	37.4224
wsnp_Ra_c11023_17980284	1A.1	37.4224
wsnp_Ex_c21592_30743815	1A.1	37.4224
wsnp_Ku_c67495_66513940	1A.1	37.4224
wsnp_Ex_c3906_7086294	1A.1	37.9906
gpw5262	1A.1	40.6593
wsnp_Ex_c18616_27481826	1A.1	40.6593
wsnp_Ex_c4310_7770452	1A.1	40.6593
wsnp_Ra_c32175_41221223	1A.1	40.6593
wPt-4765	1A.1	41.2842
gpw2115	1A.1	41.2842
wsnp_Ku_c557_1166684	1A.1	41.8939
wsnp_Ex_c56097_58352130	1A.1	41.8939
wsnp_Ex_rep_c73818_71733737	1A.1	41.8939
wsnp_Ex_c25734_34995416	1A.1	41.8939
wsnp_Ex_c534_1058778	1A.1	42.4557
wsnp_BE495786A_Ta_2_1	1A.1	42.4557
wsnp_BF428726A_Ta_2_5	1A.1	42.4557
wsnp_JD_c13903_13781269	1A.1	42.4557
wsnp_Ex_c5216_9235964	1A.1	43.0174
wsnp_BE399999A_Ta_2_1	1A.1	43.0174
wsnp_JD_c722_1080592	1A.1	43.5792
wsnp_Ra_c16080_24638622	1A.1	43.5792
wsnp_Ex_c21193_30320134	1A.1	44.1409
wsnp_Ex_c21336_30465618	1A.1	44.7027
wsnp_JD_c10777_11374000	1A.1	45.2644
wsnp_Ex_rep_c68857_67737959	1A.1	46.4139
wsnp_Ra_c33025_41968284	1A.1	50.0341
wsnp_BG314157A_Ta_2_1	1A.1	50.0341
wsnp_Ku_c15214_23756800	1A.1	50.0341
wsnp_CAP12_c1960_972031	1A.1	51.1705
wsnp_BM140362A_Ta_2_2	1A.1	51.1705
gpw2083	1A.1	51.7729
wmc312	1A.1	53.6722
wmc93	1A.1	53.6722
wsnp_BM137879A_Ta_2_1	1A.1	54.305
wsnp_Ku_c23012_32893918	1A.1	54.305
wsnp_Ex_c1845_3472790	1A.1	54.305
wsnp_JG_c3720_1558699	1A.1	54.305
wsnp_BE517729A_Ta_2_1	1A.1	56.0296
wsnp_Ra_c11594_18777085	1A.1	56.5914
wsnp_Ku_c5210_9289260	1A.1	56.5914
wsnp_Ex_c3258_6004611	1A.1	56.5914
wsnp_Ex_c43228_49605281	1A.1	56.5914
wsnp_Ku_c5210_9290700	1A.1	56.5914
wsnp_Ku_c17322_26392311	1A.1	56.5914
wsnp_Ex_rep_c68085_66839109	1A.1	56.5914
wsnp_Ex_rep_c68493_67320068	1A.1	56.5914
wsnp_BG263358A_Ta_2_3	1A.1	57.7819
wsnp_BG263358A_Ta_2_1	1A.1	57.7819
wsnp_Ra_rep_c95460_83855592	1A.1	57.7819
wsnp_Ex_c5060_8985678	1A.1	57.7819
wsnp_JD_c13384_13393159	1A.1	61.4464
wsnp_Ex_c41953_48658353	1A.1	71.0194
wsnp_JD_c3973_5044238	1A.1	71.0194
wsnp_Ex_c41953_48657850	1A.1	71.0194
wsnp_Ex_c26688_35918122	1A.1	74.5964
wsnp_BE443588A_Ta_2_1	1A.1	74.5964
wsnp_BE443588A_Ta_2_2	1A.1	74.5964
wsnp_Ex_c28900_37982485	1A.1	74.5964
wsnp_RFL_Contig2409_1937215	1A.1	74.5964
wsnp_Ex_c4612_8254533	1A.1	74.5964
wsnp_CAP11_c1815_982483	1A.1	75.7328
wsnp_BE444359A_Ta_2_1	1A.1	76.2946
wsnp_Ex_c1359_2604298	1A.1	77.444
gpw2066	1A.1	77.444
wmc51	1A.1	79.9774
gpw7258	1A.1	79.9774
gwm497	1A.1	80.5656
gpw4311	1A.1	80.5656
wsnp_BE403322A_Ta_1_1	1A.1	82.4412
wsnp_CAP11_c29_68486	1A.1	82.4412
wsnp_Ra_c12759_20345987	1A.2	0
wsnp_Ku_rep_c109724_94227136	1A.2	0
wsnp_Ex_c12123_19388313	1A.2	0
wsnp_CAP11_c146_160903	1A.2	7.38524
wmc59	1A.2	8.65112
wsnp_Ex_c18499_27344859	1A.2	10.5505
wsnp_Ex_c3201_5910659	1A.2	11.7133
wsnp_Ex_c3201_5910642	1A.2	11.7133
wsnp_Ex_c48407_53323483	1A.2	12.288
wsnp_Ex_rep_c103474_88421290	1A.2	18.008
wPt-1011	1A.2	18.649
wPt-6853	1A.2	18.649
wsnp_Ex_c36911_44767554	1A.2	19.2983
wsnp_CAP11_c1827_988367	1A.2	26.9512
wsnp_Ex_c3887_7051325	1A.2	28.6758
wsnp_Ex_c52086_55808824	1A.2	28.6758
wsnp_Ex_c1255_2411550	1A.2	28.6758
wsnp_Ex_c5550_9779698	1A.2	28.6758
wsnp_Ku_c754_1557338	1A.2	28.6758
wsnp_Ku_c754_1559354	1A.2	28.6758
wsnp_Ex_rep_c67474_66076379	1A.2	28.6758
wsnp_Ex_c52086_55808363	1A.2	28.6758
wsnp_Ex_c412_814247	1A.2	28.6758
wsnp_Ex_c52086_55808126	1A.2	28.6758
wsnp_RFL_Contig3850_4199825	1A.2	28.6758
wsnp_Ku_c330_683203	1A.2	28.6758
wsnp_Ex_c46670_52108070	1A.2	28.6758
barc287	1A.2	28.6758
wPt-7215	1A.2	28.6758
gpw363	1B	0
gpw7059	1B	2.90986
wPt-2230	1B	2.90986
wPt-2988	1B	2.90986
wPt-8949	1B	2.90986
wPt-7708	1B	2.90986
barc194	1B	9.19146
wsnp_BE405749B_Ta_2_1	1B	9.19146
wPt-0328	1B	9.19146
gpw1170	1B	9.19146
wsnp_Ku_c1615_3178276	1B	9.19146
wsnp_Ku_rep_c103074_89905152	1B	9.19146
wsnp_Ex_c50340_54659660	1B	9.19146
wsnp_Ex_c5469_9655534	1B	9.19146
wsnp_Ku_rep_c103074_89904851	1B	9.19146
wsnp_Ex_c1493_2862065	1B	9.19146
wsnp_Ex_c1137_2183723	1B	14.9115
wPt-5801	1B	14.9115
barc128	1B	14.9115
wPt-2575	1B	14.9115
wPt-3753	1B	17.4775
wPt-8240	1B	17.4775
wmc51	1B	30.2451
barc119	1B	31.4357
wsnp_Ex_c28287_37424983	1B	32.038
wsnp_Ex_c12063_19310114	1B	32.038
wsnp_Ex_c14832_22953512	1B	32.038
wsnp_Ex_c6417_11155739	1B	32.038
wsnp_Ku_c11987_19473555	1B	32.038
wsnp_Ku_c11987_19473636	1B	32.038
wsnp_CAP8_c4576_2228073	1B	32.038
wsnp_Ku_c11987_19472688	1B	32.038
wsnp_Ra_c12151_19543036	1B	32.5998
gpw7412	1B	32.5998
wsnp_Ex_c25782_35041189	1B	32.5998
gwm413	1B	33.8344
wPt-10960	1B	41.2394
wmc441	1B	41.8566
wmc269	1B	42.993
gwm264	1B	44.8007
wmc85	1B	45.3889
gpw4071	1B	46.5794
gpw4331	1B	46.5794
gwm273	1B	46.5794
gpw4324	1B	47.2044
wsnp_Ra_c49942_54740532	1B	47.2044
wsnp_Ku_c3710_6836438	1B	47.2044
wsnp_RFL_Contig2446_2008649	1B	47.2044
wsnp_Ex_c7629_13033231	1B	47.2044
wsnp_JD_c8926_9848514	1B	47.2044
barc137	1B	47.8453
wsnp_Ra_rep_c111777_93910754	1B	47.8453
wsnp_Ra_c8484_14372772	1B	50.1997
wsnp_Ra_c8484_14372815	1B	50.1997
wsnp_Ex_c17452_26163465	1B	50.1997
wsnp_Ex_c2004_3770146	1B	50.1997
wsnp_Ex_rep_c67036_65492436	1B	50.1997
wsnp_BE446240B_Ta_2_3	1B	50.7614
wsnp_Ra_c12888_20519578	1B	50.7614
wsnp_CAP11_rep_c8576_3700031	1B	50.7614
wsnp_Ex_c5388_9526777	1B	50.7614
wsnp_JD_c4641_5774711	1B	50.7614
wsnp_BE446240B_Ta_2_1	1B	51.3232
wsnp_Ex_c22006_31181239	1B	51.8849
wsnp_Ex_c52474_56060204	1B	51.8849
wsnp_JD_c4485_5618761	1B	51.8849
wsnp_Ku_c4951_8856170	1B	51.8849
wsnp_Ex_c22006_31180883	1B	51.8849
wsnp_Ex_c17452_26163496	1B	51.8849
wsnp_CAP11_c76_113375	1B	51.8849
barc302	1B	51.8849
wsnp_Ra_c6724_11703420	1B	51.8849
wsnp_Ex_c26620_35859364	1B	53.0213
wsnp_Ku_c19618_29134473	1B	53.0213
wsnp_Ex_c9960_16397347	1B	53.0213
wsnp_Ex_rep_c66643_64952627	1B	53.0213
wsnp_Ex_c2077_3894016	1B	53.0213
wsnp_Ex_c30969_39821293	1B	53.5831
wsnp_Ku_c39862_48205590	1B	53.5831
wsnp_Ex_c6611_11452297	1B	53.5831
wsnp_Ex_c6611_11451949	1B	53.5831
wmc419	1B	54.8989
wsnp_JD_c5659_6814240	1B	54.8989
wsnp_CAP11_c543_375403	1B	58.5192
wsnp_CAP12_rep_c4157_1894383	1B	58.5192
wsnp_CAP8_rep_c4452_2170021	1B	58.5192
wsnp_CAP11_rep_c4185_1977142	1B	59.0809
wPt-3566	1B	59.0809
wsnp_BG274294B_Ta_2_3	1B	59.7219
wsnp_Ex_c7447_12752449	1B	59.7219
wsnp_Ex_c7447_12751589	1B	59.7219
wsnp_Ku_c34980_44256215	1B	60.2836
gpw4002	1B	60.2836
wsnp_Ku_c23096_32987510	1B	60.2836
wsnp_Ex_c4808_8584651	1B	61.4073
wsnp_Ex_c39616_46871127	1B	61.4073
wsnp_Ex_rep_c101231_86636951	1B	61.4073
wsnp_Ex_c58292_59652859	1B	61.4073
gpw3067	1B	61.4073
wsnp_Ex_rep_c66389_64589189	1B	61.4073
wsnp_Ku_c8235_14030979	1B	61.4073
wsnp_Ex_c4808_8584315	1B	61.4073
wsnp_Ku_c15419_24019436	1B	61.4073
wsnp_Ex_c1440_2764867	1B	61.4073
wsnp_Ra_rep_c101899_87126448	1B	61.4073
wsnp_Ex_c1440_2764269	1B	61.4073
wsnp_Ex_c8625_14468525	1B	61.4073
wsnp_Ex_c18462_27305612	1B	61.4073
wsnp_Ex_c21559_30710510	1B	61.4073
wsnp_Ex_rep_c69766_68723140	1B	61.4073
wsnp_JD_c2636_3554874	1B	61.9628
gpw2249	1B	63.7074
gpw3260	1B	63.7074
cfd48	1B	64.2756
wsnp_Ex_rep_c107911_91350866	1B	65.4661
wsnp_Ra_c2748_5223434	1B	65.4661
wsnp_Ex_rep_c107911_91350930	1B	65.4661
wsnp_Ex_c5101_9053178	1B	65.4661
wsnp_Ex_c5101_9052671	1B	65.4661
wsnp_Ex_c24318_33562395	1B	65.4661
wsnp_Ex_c9577_15857679	1B	65.4661
wsnp_Ex_c23235_32471767	1B	65.4661
wsnp_Ku_c4175_7603236	1B	65.4661
wsnp_Ex_c7585_12957020	1B	65.4661
wsnp_Ku_rep_c89089_82009060	1B	65.4661
wsnp_Ex_c7585_12955306	1B	65.4661
wsnp_Ex_c23230_32466568	1B	65.4661
wsnp_Ex_c13109_20725640	1B	65.4661
wsnp_Ex_c15611_23929128	1B	65.4661
wPt-2315	1B	65.4661
wsnp_Ex_c21198_30327016	1B	65.4661
gwm403	1B	69.8516
wsnp_Ex_rep_c67299_65845319	1B	69.8516
wsnp_Ex_c27644_36826484	1B	69.8516
wsnp_Ex_rep_c67299_65844168	1B	69.8516
wsnp_Ex_c194_381656	1B	74.7445
wsnp_CAP11_rep_c4253_2009273	1B	74.7445
wsnp_Ex_c18384_27213023	1B	74.7445
wsnp_Ku_c41261_49287074	1B	74.7445
wsnp_Ex_c3147_5817088	1B	75.3062
wsnp_Ex_rep_c66255_64400455	1B	75.3062
wsnp_Ex_c2569_4780450	1B	75.3062
wsnp_JD_c100_159424	1B	75.3062
gwm274	1B	80.3219
gpw4134	1B	80.9885
gpw4311	1B	81.6057
cfa2121	1B	82.2154
wPt-9032	1B	82.8564
barc256	1B	82.8564
wsnp_JD_c20621_18304110	1B	83.5056
wsnp_Ex_rep_c78209_74462664	1B	83.5056
wsnp_Ex_rep_c67098_65573819	1B	85.2708
wsnp_Ex_c27176_36393952	1B	87.036
wsnp_Ex_rep_c67747_66422869	1B	87.036
wsnp_Ra_c13959_21943006	1B	87.036
wPt-10603	1B	87.036
wsnp_Ku_rep_c107952_93214466	1B	87.677
wsnp_RFL_Contig395_4387107	1B	102.594
wsnp_CAP7_c1001_511228	1B	102.594
wsnp_Ra_rep_c109381_92361154	1B	104.402
wsnp_Ex_c4774_8519623	1B	116.208
wPt-6619	1B	116.208
wmc44	1B	118.877
wsnp_Ex_c38849_46284348	1B	124.454
wsnp_CAP11_rep_c4138_1957291	1B	125.631
gpw3178	1B	125.631
wsnp_CAP11_rep_c4138_1957470	1B	125.631
wsnp_Ex_c4436_7981188	1B	126.219
wsnp_Ex_c4436_7981037	1B	126.219
wPt-1770	1B	128.852
wPt-7746	1B	128.852
wPt-1313	1B	128.852
gpw1077	1B	134.674
wsnp_Ex_c29452_38489374	1B	135.292
wsnp_Ex_c649_1279852	1B	135.292
wsnp_Ex_c1058_2020681	1B	135.292
gwm140	1B	138.721
wsnp_Ex_c750_1474351	1B	139.362
wsnp_Ex_c955_1827567	1B	139.362
barc80	1B	139.362
gpw5193	1D.1	0
wsnp_JD_c5316_6447231	1D.1	6.61612
cfd92	1D.2	0
wsnp_Ku_c19622_29138795	1D.2	8.29281
gwm337	1D.2	8.29281
barc372	1D.2	8.89515
gwm458	1D.2	13.0132
cfd59	1D.2	13.6014
wmc128	1D.2	13.6014
wsnp_BE424100D_Ta_1_1	1D.2	13.6014
wmc31	1D.2	13.6014
wmc429	1D.2	15.3461
cfd19	1D.2	17.7572
barc169	1D.2	17.7572
barc148	1D.2	23.7852
barc229	1D.2	24.9757
barc66	1D.2	28.5527
gwm400	2A	0
gwm636	2A	0
wPt-8049	2A	0
wPt-3611	2A	0
wPt-2448	2A	0
wPt-4430	2A	0
wPt-9839	2A	0
wPt-2309	2A	0
wPt-9624	2A	0
wPt-7626	2A	0
wp14	2A	0
wPt-4533	2A	0
wPt-5027	2A	0
wPt-6207	2A	0
wPt-8328	2A	0
gpw5257	2A	0
wsnp_CAP11_c1604_886894	2A	0
wsnp_Ex_c11950_19164041	2A	0
wsnp_Ex_c19516_28483751	2A	0
wsnp_Ex_c11950_19164191	2A	0
wsnp_Ex_c28133_37275403	2A	0
wsnp_Ex_c19516_28481857	2A	0
wsnp_Ex_c7776_13247654	2A	0
wsnp_Ex_c3963_7179957	2A	0
wsnp_Ex_c19516_28483050	2A	0
wsnp_Ex_rep_c66982_65424216	2A	0
wsnp_Ex_c19516_28482852	2A	0
wPt-2185	2A	0
wPt-1112	2A	0
gwm512	2A	0
wPt-6148	2A	0
barc1138	2A	0
cfd36	2A	0
gpw4108	2A	0.581341
gwm359	2A	6.63393
wsnp_Ex_rep_c93362_82371891	2A	7.19568
wsnp_CAP11_rep_c4118_1946999	2A	7.19568
wsnp_CAP8_c2110_1147974	2A	7.19568
wsnp_CAP8_rep_c9132_3977980	2A	7.19568
wsnp_Ex_rep_c93362_82371808	2A	7.19568
wsnp_Ex_c61879_61748626	2A	8.34515
wsnp_Ex_c2939_5423698	2A	9.48156
gpw332	2A	11.2893
wmc177	2A	17.1593
wsnp_Ku_c1292_2572053	2A	30.3315
wsnp_Ku_c1292_2572110	2A	30.3315
wsnp_Ex_c35331_43499339	2A	32.0762
wsnp_Ex_c59373_60260876	2A	32.0762
wsnp_JD_rep_c48914_33168544	2A	33.2256
wmc453	2A	42.9013
wmc522	2A	43.5591
wsnp_Ex_c41913_48628356	2A	48.7233
wsnp_Ex_c4847_8646583	2A	48.7233
wsnp_Ex_c4847_8646784	2A	49.2915
wsnp_Ex_c36242_44232305	2A	49.2915
wsnp_Ex_c36242_44232473	2A	49.2915
wsnp_Ex_c20370_29434410	2A	49.2915
wsnp_Ex_c1767_3341220	2A	51.0777
gpw2204	2A	51.7186
gwm275	2A	51.7186
wsnp_Ex_c12219_19526749	2A	51.7186
gwm448	2A	52.3068
gwm339	2A	52.3068
gwm515	2A	52.3068
wsnp_Ex_c22862_32074455	2A	52.924
wsnp_BG263521A_Ta_2_1	2A	52.924
wsnp_BG263521A_Ta_2_2	2A	52.924
wPt-9951	2A	54.2062
barc353	2A	54.2062
wsnp_Ex_rep_c66809_65184970	2A	54.2062
wsnp_Ex_c42815_49298013	2A	54.2062
gwm473	2A	54.8159
gwm71	2A	54.8159
gwm372	2A	55.4255
gwm558	2A	55.4255
wsnp_Ex_rep_c103255_88258450	2A	56.0207
wsnp_Ex_c30787_39660951	2A	56.0207
wsnp_Ex_rep_c66615_64916114	2A	56.0207
wsnp_Ex_c17220_25871264	2A	56.0207
wsnp_Ku_rep_c110147_94431847	2A	56.0207
wsnp_Ex_rep_c66615_64916512	2A	56.0207
wsnp_Ex_c45599_51347976	2A	56.0207
wsnp_Ex_c22651_31851893	2A	56.0207
wsnp_Ex_rep_c66809_65185215	2A	56.0207
wsnp_Ra_rep_c111721_93875204	2A	56.0207
wsnp_Ex_c25057_34318425	2A	56.0207
wsnp_Ex_c31900_40635609	2A	56.0207
wsnp_Ex_rep_c67264_65795361	2A	56.0207
wsnp_Ex_rep_c102538_87682273	2A	57.1702
wsnp_CAP8_c2677_1394934	2A	57.1702
wsnp_Ex_c32910_41489631	2A	57.1702
gwm328	2A	57.7799
wPt-3114	2A	61.6832
wsnp_Ex_rep_c69014_67914888	2A	65.5866
wsnp_Ex_c40280_47375312	2A	65.5866
wsnp_Ex_c28942_38018762	2A	65.5866
wsnp_Ex_rep_c67751_66428606	2A	65.5866
wsnp_JD_c514_782019	2A	65.5866
wsnp_Ra_c107797_91270622	2A	65.5866
wsnp_Ex_rep_c67530_66144244	2A	65.5866
wsnp_Ex_rep_c69799_68761171	2A	65.5866
wsnp_JD_c514_781859	2A	65.5866
wsnp_Ex_c5984_10493714	2A	65.5866
wsnp_JD_rep_c50243_34277175	2A	65.5866
wsnp_Ra_c5443_9643191	2A	66.723
wsnp_Ex_rep_c66465_64708628	2A	66.723
wsnp_Ex_rep_c66465_64708722	2A	66.723
wsnp_Ex_c7829_13320760	2A	67.8725
wsnp_Ex_c10084_16572374	2A	67.8725
wsnp_be471201A_Ta_1_1	2A	67.8725
gwm312	2A	70.4058
wsnp_Ex_rep_c67848_66550913	2A	70.4058
wsnp_CAP12_c510_276361	2A	72.7328
wsnp_Ra_rep_c69398_66825550	2A	72.7328
wsnp_Ra_c32271_41304469	2A	72.7328
wsnp_Ex_rep_c102390_87572532	2A	78.0855
wsnp_CAP11_c1711_934478	2A	78.0855
wsnp_Ex_c41007_47932833	2A	78.0855
wsnp_Ku_c33884_43306422	2A	78.0855
wsnp_Ex_c45_98113	2A	80.4966
wsnp_Ex_c45_97816	2A	80.4966
wsnp_Ex_c15681_24015303	2A	81.1216
wsnp_Ex_rep_c70299_69243835	2A	81.1216
wsnp_Ex_c5740_10081171	2A	81.1216
wsnp_Ex_rep_c70299_69243401	2A	81.1216
wsnp_JD_c16315_15513268	2A	81.1216
wsnp_Ra_c20564_29842064	2A	81.1216
wPt-9277	2A	85.9299
wsnp_Ku_rep_c104451_90920763	2A	85.9299
wsnp_Ku_c16547_25454123	2A	85.9299
wsnp_Ku_c51816_56991418	2A	85.9299
wsnp_Ex_c36309_44293189	2A	85.9299
wsnp_Ex_c905_1748920	2A	85.9299
wsnp_Ku_c2838_5354231	2A	85.9299
wsnp_Ex_c3695_6740111	2A	85.9299
wsnp_Ex_c3695_6740339	2A	85.9299
wsnp_JD_c1872_2603061	2A	87.0794
wsnp_BG313362A_Ta_2_1	2A	87.0794
wsnp_Ex_c62466_62094300	2A	88.8241
wsnp_Ex_c2311_4327681	2A	88.8241
wsnp_Ex_c63909_62932437	2A	88.8241
wsnp_Ex_c3964_7181070	2A	88.8241
wsnp_Ex_c63909_62932669	2A	88.8241
wsnp_Ex_c7366_12630537	2A	88.8241
wsnp_JD_c16948_15934352	2A	88.8241
wsnp_Ku_c3688_6797159	2A	88.8241
wsnp_Ex_c63909_62932893	2A	88.8241
wPt-7739	2A	88.8241
wsnp_RFL_Contig2324_1803878	2A	88.8241
wPt-1499	2A	88.8241
wPt-3281	2A	88.8241
gwm382.1	2A	90.9082
wsnp_Ex_rep_c67149_65635258	2A	90.9082
wsnp_JD_c289_450995	2A	90.9082
wsnp_Ex_c10555_17236072	2A	92.0847
wsnp_BE498892A_Ta_2_25	2A	92.0847
wsnp_Ex_c54389_57286544	2A	92.0847
wsnp_CAP11_c3226_1588070	2A	92.0847
wsnp_Ku_c51816_56991444	2A	92.0847
wsnp_Ku_c2838_5354672	2A	92.0847
wsnp_BE498892A_Ta_2_1	2A	92.0847
wsnp_Ex_c2137_4014383	2A	93.2084
wsnp_Ra_c6586_11477949	2A	93.2084
wsnp_Ex_rep_c69149_68064229	2A	94.3578
wsnp_Ex_c10555_17235671	2A	94.3578
wsnp_Ex_rep_c102795_87883062	2A	94.3578
wsnp_Ex_c3695_6740063	2A	94.3578
wsnp_Ku_c26323_36285601	2A	94.3578
wsnp_CAP11_c210_199161	2A	94.3578
wsnp_Ku_c26323_36285697	2A	94.3578
wsnp_Ex_c10555_17236404	2A	94.3578
wsnp_Ex_c10555_17237000	2A	94.3578
wsnp_Ex_c54389_57287069	2A	94.3578
wsnp_Ku_c17162_26195289	2A	94.3578
wsnp_Ku_c2838_5354549	2A	94.3578
gwm382.2	2A	95.5343
wsnp_Ex_rep_c108004_91402649	2A	95.5343
wsnp_Ex_c10411_17037327	2A	97.3421
wsnp_Ra_c35335_43895883	2A	97.3421
wsnp_Ex_c62466_62093988	2A	97.3421
wsnp_Ex_c62466_62093712	2A	97.3421
wmc445	2A	98.5326
pwm6	2B	0
wmc382	2B	4.06221
wmc489	2B	4.06221
gpw1078	2B	4.06221
wsnp_Ex_c10961_17803258	2B	4.06221
wsnp_JD_rep_c49438_33652645	2B	4.06221
pwm16	2B	4.06221
wmc764	2B	4.06221
pwm108	2B	4.06221
wPt-6627	2B	4.06221
wPt-5934	2B	4.06221
wPt-7440	2B	4.06221
wPt-6970	2B	4.06221
wPt-3459	2B	4.06221
wPt-6575	2B	4.06221
gwm210	2B	6.01091
wmc314	2B	7.95961
barc297	2B	9.20967
gwm251	2B	11.1334
wPt-9859	2B	11.1334
wsnp_JD_c209_328075	2B	11.1334
wsnp_JD_c930_1368255	2B	11.1334
wsnp_Ex_c19094_28015035	2B	11.1334
wsnp_Ra_c10712_17572802	2B	11.1334
wsnp_JD_c3288_4296662	2B	11.1334
wsnp_Ex_c3685_6723631	2B	11.1334
wsnp_JD_c10389_11059599	2B	12.3099
wsnp_Ex_c3740_6815132	2B	12.3099
wsnp_Ex_rep_c66551_64836462	2B	16.0198
wsnp_Ra_c4321_7860456	2B	16.0198
wsnp_Ex_c2388_4476302	2B	16.0198
wsnp_Ra_rep_c117300_96881829	2B	22.5491
wsnp_Ex_c1629_3103725	2B	24.3353
wsnp_Ex_c1629_3103807	2B	24.3353
wsnp_Ku_c48_103915	2B	24.3353
wsnp_Ex_c1602_3055066	2B	24.3353
wsnp_Ex_rep_c68623_67474885	2B	24.3353
wsnp_Ex_rep_c68623_67474935	2B	24.3353
wsnp_Ex_c1792_3381544	2B	24.3353
wPt-8404	2B	25.634
wmc25	2B	26.275
gpw3197	2B	27.525
wPt-8004	2B	27.525
wPt-8326	2B	27.525
wsnp_Ra_c19083_28215239	2B	28.166
wsnp_Ex_c1962_3697716	2B	36.3448
wsnp_Ku_c4962_8872507	2B	36.3448
wsnp_Ex_c1962_3696626	2B	36.3448
wsnp_Ex_rep_c72511_70872203	2B	36.3448
wsnp_Ex_rep_c71023_69867676	2B	36.3448
wsnp_Ex_c163_321026	2B	41.4246
gwm257	2B	41.4246
gpw332	2B	42.6593
wPt-0462	2B	42.6593
wPt-4301	2B	42.6593
wPt-9668	2B	42.6593
wsnp_Ex_c19260_28187434	2B	42.6593
wsnp_Ex_c10596_17293363	2B	42.6593
wsnp_Ex_c10596_17293192	2B	42.6593
wsnp_Ex_c4349_7841003	2B	43.2474
wsnp_Ex_c21092_30220702	2B	43.8356
wsnp_Ex_c21092_30220342	2B	43.8356
wsnp_Ex_rep_c70571_69488416	2B	51.3221
wsnp_Ex_c7285_12506938	2B	52.5722
wsnp_JD_c3732_4781170	2B	53.8222
gpw4131.1	2B	53.8222
wsnp_Ku_c34759_44069854	2B	53.8222
wsnp_Ku_c31_62657	2B	53.8222
wsnp_Ex_c741_1456698	2B	57.5787
wPt-0408	2B	57.5787
wsnp_Ex_c5239_9272511	2B	57.5787
wsnp_JD_c12687_12877994	2B	57.5787
gpw4131.2	2B	58.2036
barc183	2B	58.8133
wsnp_Ex_c7738_13195349	2B	60.0634
barc55	2B	61.3455
wsnp_Ex_c7246_12443506	2B	61.3455
wsnp_Ex_c57_116914	2B	61.3455
wsnp_Ex_c22010_31185837	2B	61.3455
wsnp_BE499478B_Ta_2_1	2B	61.9201
wsnp_Ku_c11665_18999583	2B	61.9201
wsnp_Ex_rep_c67257_65786614	2B	61.9201
wsnp_Ku_c13905_22034406	2B	63.0696
wsnp_Ex_c27867_37030045	2B	63.0696
wsnp_Ex_c13351_21042379	2B	63.0696
wsnp_Ex_c27867_37030229	2B	63.0696
wsnp_Ra_c16822_25566950	2B	63.0696
wsnp_Ex_c30_66389	2B	64.8143
wsnp_JD_c767_1143876	2B	64.8143
gpw1109	2B	69.6898
barc361	2B	69.6898
wsnp_Ex_c9935_16358436	2B	69.6898
wsnp_Ku_c3042_5706318	2B	69.6898
wsnp_CAP8_c303_286918	2B	69.6898
wsnp_Ku_c12900_20727771	2B	69.6898
wsnp_Ex_c2557_4761174	2B	69.6898
wsnp_Ku_c18923_28319203	2B	69.6898
wsnp_Ex_c29108_38173309	2B	69.6898
wsnp_Ex_c14771_22883575	2B	69.6898
wsnp_Ex_c9935_16358536	2B	69.6898
wsnp_Ra_c46023_52004149	2B	69.6898
wsnp_Ex_c3764_6853627	2B	69.6898
wsnp_Ex_c3769_6861195	2B	69.6898
wsnp_Ex_c24273_33514325	2B	69.6898
wsnp_Ex_c38739_46195930	2B	69.6898
wsnp_BF291736B_Ta_1_1	2B	69.6898
wsnp_Ex_rep_c102216_87433489	2B	69.6898
wsnp_Ex_c38739_46196393	2B	69.6898
wsnp_CAP7_c2233_1085003	2B	69.6898
wsnp_Ku_c2725_5163093	2B	69.6898
wsnp_Ex_rep_c106085_90293854	2B	69.6898
wsnp_CAP8_rep_c5599_2654989	2B	70.2515
wsnp_Ex_c7003_12065567	2B	70.2515
wsnp_Ex_c7003_12065828	2B	70.2515
wsnp_CAP7_rep_c6301_2835323	2B	70.2515
wsnp_CAP11_rep_c4487_2113015	2B	70.2515
wsnp_CAP11_rep_c4012_1894511	2B	70.2515
wsnp_CAP8_c4328_2115116	2B	70.2515
wsnp_CAP7_rep_c8024_3598111	2B	70.2515
wsnp_CAP7_rep_c7349_3284058	2B	70.2515
wsnp_CAP7_rep_c7347_3283296	2B	70.2515
wsnp_CAP7_c7341_3280398	2B	70.2515
wsnp_CAP11_c5240_2436441	2B	70.2515
wsnp_Ex_c7003_12065642	2B	70.2515
wsnp_CAP11_c5474_2542512	2B	70.2515
wsnp_CAP8_rep_c4147_2032009	2B	70.2515
wsnp_CAP8_c2869_1478615	2B	70.2515
wsnp_CAP7_rep_c7219_3228859	2B	70.2515
wsnp_CAP11_c5474_2542616	2B	70.2515
wsnp_JD_c892_1313553	2B	70.8133
wsnp_Ex_rep_c67671_66332423	2B	70.8133
wsnp_Ex_c51352_55323092	2B	70.8133
wsnp_Ex_c16988_25586811	2B	71.9628
wsnp_Ex_rep_c66524_64798384	2B	71.9628
wsnp_JD_c9251_10121369	2B	71.9628
gpw3215	2B	71.9628
wsnp_Ex_rep_c66524_64798744	2B	71.9628
wsnp_BE604861B_Ta_2_1	2B	71.9628
wsnp_Ex_rep_c67205_65714295	2B	72.5309
gpw5262	2B	72.5309
wsnp_Ex_c19344_28279854	2B	72.5309
barc91	2B	73.1261
wmc272	2B	73.1261
barc276	2B	73.1261
gpw2225	2B	73.7213
barc128	2B	77.7291
gpw3032	2B	77.7291
wsnp_BE406277B_Ta_1_2	2B	81.0227
wsnp_Ex_c20169_29215219	2B	81.0227
wsnp_Ku_c10640_17548156	2B	82.1591
wsnp_Ex_c18261_27078080	2B	82.1591
wsnp_Ex_c114_229879	2B	82.1591
wsnp_BE423182B_Ta_2_1	2B	82.1591
gpw3260	2B	82.1591
wPt-1140	2B	82.8084
wsnp_Ex_c26281_35524918	2B	82.8084
wPt-4199	2B	82.8084
wsnp_Ex_c17127_25756019	2B	82.8084
wsnp_Ex_c26281_35525243	2B	82.8084
wsnp_Ex_c10251_16815792	2B	82.8084
wsnp_Ex_c10251_16815404	2B	82.8084
wsnp_Ex_c55735_58127324	2B	82.8084
wsnp_Ku_c12037_19549078	2B	83.3702
wsnp_Ex_rep_c68194_66973531	2B	84.5066
wsnp_Ex_rep_c68194_66973114	2B	84.5066
wsnp_Ex_c2510_4689918	2B	84.5066
wsnp_Ex_c54998_57670603	2B	84.5066
wsnp_Ra_c28955_38371323	2B	84.5066
wsnp_Ex_c1758_3326792	2B	84.5066
gwm120	2B	85.1089
gwm32	2B	85.7113
wsnp_Ex_c17845_26604587	2B	86.9308
gpw4396	2B	88.1214
wPt-2430	2B	88.7386
wPt-8569	2B	88.7386
wsnp_Ex_c10796_17575074	2B	89.3714
wsnp_Ex_c922_1775246	2B	89.3714
wsnp_Ex_c58274_59639258	2B	89.3714
wsnp_Ex_c4542_8154800	2B	89.3714
wsnp_Ku_c10564_17435459	2B	89.3714
wsnp_BG274584B_Ta_2_1	2B	89.3714
wsnp_Ra_c31353_40494768	2B	89.3714
wsnp_Ex_c9628_15927045	2B	89.3714
wsnp_Ex_c58274_59638884	2B	89.3714
wmc339	2B	90.591
gpw4103	2B	94.5459
wsnp_Ex_c22271_31463382	2B	95.9544
wsnp_Ra_c54256_57628288	2B	95.9544
wsnp_Ra_c16333_24961476	2B	97.1039
wsnp_Ex_c174_340829	2B	99.4582
wsnp_Ra_c3955_7262354	2B	99.4582
wsnp_Ex_c20029_29064315	2B	99.4582
wsnp_Ex_c28627_37743031	2B	99.4582
wsnp_RFL_Contig1926_1088824	2B	99.4582
wsnp_CAP7_c1592_791887	2B	100.068
wsnp_Ra_c15621_24073604	2B	100.068
wmc113	2B	102.017
gpw4043	2B	102.649
wsnp_Ex_c12223_19533198	2B	102.649
wsnp_Ex_c15681_24015996	2B	102.649
wsnp_Ex_c25943_35203857	2B	102.649
wsnp_Ex_c13865_21720466	2B	103.259
wsnp_RFL_Contig3917_4326857	2B	103.259
wsnp_Ku_c2561_4878036	2B	103.841
wPt-0567	2B	103.841
gwm403	2B	103.841
wsnp_Ex_c2137_4013681	2B	107.318
wsnp_BG605258B_Ta_2_7	2B	107.318
wPt-10137	2B	107.318
wPt-0047	2B	107.975
wsnp_Ex_c42970_49408553	2B	108.625
wmc149	2B	118.157
wmc317	2B	120.658
wsnp_Ex_c298_580660	2B	122.488
gpw4044	2B	123.098
gpw4474	2B	123.708
wsnp_Ex_c12675_20144479	2B	124.317
gwm382	2B	124.317
wsnp_Ra_c58860_60407020	2B	124.317
wsnp_Ex_rep_c67697_66363222	2B	124.886
wPt-2135	2B	130.311
wsnp_Ex_c16074_24502385	2B	131.561
wsnp_Ku_c28820_38731137	2B	132.724
wPt-2425	2B	132.724
wsnp_Ex_rep_c70525_69448648	2B	132.724
wsnp_Ex_c979_1874338	2B	132.724
wsnp_Ex_c2311_4328167	2B	132.724
wmc445	2B	132.724
wsnp_Ex_c7366_12631059	2B	132.724
wmc160	2B	134.78
barc297	2D	0
barc380	2D	1.9237
cfd56	2D	1.9237
cfd51	2D	7.27642
gpw5261	2D	7.85776
cfd36	2D	13.7277
wmc111	2D	13.7277
gwm296	2D	16.2611
wsnp_Ex_c1408_2704736	2D	16.8783
wsnp_Ex_c1668_3168723	2D	16.8783
wsnp_Ex_c1408_2704613	2D	16.8783
wsnp_JD_rep_c63957_40798121	2D	17.4465
wsnp_Ex_c14779_22892053	2D	17.4465
gwm261	2D	17.4465
wmc25	2D	17.4465
wmc503	2D	17.4465
cfd53	2D	19.4208
gpw332	2D	28.4716
wsnp_CAP12_c812_428290	2D	34.6663
wsnp_CAP11_c3842_1829821	2D	36.4525
wsnp_CAP12_c1503_764765	2D	37.6153
gwm484	2D	47.4137
wmc453	2D	54.7214
wsnp_Ex_c29666_38670435	2D	55.9873
wPt-0330	2D	55.9873
gwm102	2D	55.9873
wPt-4144	2D	55.9873
wsnp_Ex_c6400_11123059	2D	55.9873
wsnp_Ku_rep_c105822_91859983	2D	55.9873
wsnp_Ku_c12022_19520410	2D	55.9873
wsnp_Ku_c1016_2065367	2D	55.9873
wsnp_BE488779D_Ta_1_2	2D	59.5643
gpw361	2D	67.6021
wmc18	2D	68.8842
gwm448	2D	70.714
wmc245	2D	73.2157
wPt-8330	2D	73.2157
wmc601	2D	73.8566
wmc630	2D	73.8566
wsnp_RFL_Contig4134_4692458	2D	73.8566
wsnp_Ex_c25311_34578436	2D	73.8566
wsnp_Ex_rep_c69782_68740893	2D	75.0332
cfd2c	2D	76.9819
gpw349	2D	83.1766
wsnp_Ex_c8303_14001708	2D	87.9196
gwm539	2D	89.8939
gwm608	2D	102.661
wPt-2160	2D	103.927
wPt-6847	2D	103.927
wsnp_Ex_c2819_5213149	2D	103.927
wsnp_Ex_c10751_17505459	2D	103.927
wPt-2781	2D	103.927
wsnp_Ku_c4319_7848197	2D	103.927
wsnp_Ex_c15681_24016359	2D	103.927
wPt-5865	2D	103.927
wPt-0619	2D	103.927
wsnp_Ra_c22648_32132929	2D	103.927
wsnp_Ex_rep_c70132_69082297	2D	103.927
wPt-6752	2D	103.927
wsnp_Ku_c4319_7847988	2D	103.927
wPt-7664	2D	103.927
wsnp_Ra_c3057_5773026	2D	103.927
wsnp_Ex_rep_c70132_69082483	2D	103.927
wsnp_Ex_rep_c66348_64527084	2D	103.927
wsnp_JD_c20871_18460063	2D	103.927
wsnp_CAP7_c3635_1688824	2D	103.927
wsnp_Ku_c35823_44965489	2D	103.927
wsnp_Ra_rep_c77617_74362163	2D	103.927
wsnp_Ex_rep_c69692_68647924	2D	103.927
wsnp_Ex_rep_c69692_68647994	2D	103.927
wsnp_CAP11_rep_c4111_1943520	2D	103.927
wsnp_CAP11_rep_c4111_1943544	2D	103.927
wsnp_Ex_c3808_6924802	2D	103.927
wsnp_RFL_Contig1127_166848	2D	103.927
wsnp_Ra_c3057_5773050	2D	103.927
wsnp_Ex_rep_c69692_68648376	2D	103.927
wsnp_Ex_rep_c66348_64527919	2D	103.927
wsnp_Ex_c23239_32477458	2D	103.927
wsnp_Ex_c2100_3937914	2D	103.927
wsnp_Ra_rep_c69210_66556925	2D	103.927
wsnp_JD_c19101_17343310	2D	103.927
wsnp_BE426620D_Ta_2_2	2D	103.927
wsnp_Ku_c9269_15583444	2D	103.927
wsnp_Ra_rep_c112625_94438013	2D	103.927
wsnp_BE445431D_Ta_2_1	2D	103.927
wsnp_Ex_rep_c70132_69082249	2D	103.927
wmc445	2D	105.261
gwm349	2D	118.027
gwm601	2D	131.498
gwm382	2D	135.401
gpw4474	2D	135.401
gwm320	2D	137.253
wsnp_Ku_c28820_38731047	2D	139.177
wsnp_Ex_rep_c66276_64428549	2D	139.177
wmc160	2D	139.787
cfd30	3A	0
gpw7283	3A	0.57466
barc294	3A	1.156
barc310	3A	2.96375
wsnp_Ra_c9185_15386081	3A	6.76792
wsnp_Ex_c16864_25440739	3A	6.76792
wPt-3041	3A	6.76792
barc321	3A	7.46227
wPt-7992	3A	8.79567
wPt-9369	3A	8.79567
wsnp_Ex_c22683_31887799	3A	8.79567
wsnp_Ex_c22683_31887736	3A	8.79567
wsnp_RFL_Contig1999_1190396	3A	8.79567
wsnp_Ra_c32168_41215276	3A	8.79567
wsnp_Ex_c23633_32868822	3A	8.79567
wPt-10311	3A	8.79567
barc12	3A	10.1846
wsnp_Ra_rep_c106523_90273922	3A	16.5556
wsnp_CAP11_rep_c4157_1965583	3A	16.5556
wmc532	3A	17.8715
wsnp_JD_c2722_3653988	3A	17.8715
wsnp_Ra_c9738_16174002	3A	20.3121
wsnp_Ra_c9738_16173810	3A	20.3121
wsnp_Ex_c4548_8166555	3A	20.3121
wsnp_Ex_c8409_14170476	3A	26.9282
wsnp_Ex_c8240_13914674	3A	28.736
gwm369	3A	28.736
wsnp_Ex_rep_c102110_87348288	3A	29.3456
wsnp_Ex_c55051_57706127	3A	29.3456
wmc808	3A	37.5037
wPt-4407	3A	39.5878
wsnp_Ex_rep_c69816_68774959	3A	48.2655
wsnp_Ex_rep_c69816_68774416	3A	48.8827
wsnp_Ex_c33765_42199371	3A	48.8827
wsnp_Ex_rep_c69816_68774932	3A	48.8827
wsnp_Ex_c57322_59084950	3A	50.6274
wsnp_Ku_c11052_18135847	3A	50.6274
wsnp_Ex_c742_1458743	3A	50.6274
wsnp_Ra_c10911_17834481	3A	50.6274
wsnp_Ex_c57322_59084809	3A	50.6274
gwm2	3A	50.6274
wsnp_Ex_c57322_59083238	3A	50.6274
wsnp_Ex_rep_c102478_87635370	3A	51.1891
wsnp_Ra_c16278_24893033	3A	52.9137
wsnp_Ex_c24432_33676448	3A	52.9137
wsnp_Ku_c40218_48484410	3A	52.9137
wsnp_Ex_rep_c106152_90334299	3A	54.0501
wsnp_Ex_c14622_22670594	3A	56.3771
barc346.1	3A	56.3771
gwm5	3A	56.9868
gwm30	3A	57.5965
gwm666	3A	57.5965
wsnp_Ku_c30545_40369365	3A	58.2137
wsnp_CAP11_c2438_1258747	3A	59.3631
wsnp_JD_c9434_10274598	3A	59.3631
cfa2134	3A	61.8339
gpw2266	3A	63.7095
wsnp_Ex_c45213_51068665	3A	64.9595
wsnp_Ex_c22766_31972812	3A	64.9595
wsnp_Ex_rep_c66907_65324299	3A	64.9595
wsnp_Ku_c8334_14181247	3A	65.5213
wsnp_Ex_c1660_3158776	3A	66.083
wsnp_Ex_c1660_3159173	3A	66.6448
wsnp_Ex_rep_c69577_68526990	3A	67.2065
wsnp_Ex_c41767_48517061	3A	67.2065
wsnp_CAP11_rep_c8750_3780311	3A	67.2065
wsnp_JD_c5699_6859527	3A	67.2065
wsnp_RFL_Contig2011_1216801	3A	67.2065
wsnp_BQ171931A_Ta_2_1	3A	67.2065
wsnp_Ex_c3478_6369892	3A	67.2065
wsnp_Ex_c15400_23664328	3A	67.7683
wsnp_Ex_c10667_17387885	3A	68.3364
wsnp_Ex_c10667_17389292	3A	68.3364
wsnp_Ex_c11085_17973016	3A	68.3364
wsnp_Ex_c12948_20511479	3A	68.9046
wsnp_Ra_c29280_38672141	3A	68.9046
wsnp_Ku_rep_c70479_70079622	3A	68.9046
wsnp_Ex_c9468_15696542	3A	68.9046
wsnp_Ra_c7280_12576178	3A	68.9046
wsnp_Ex_c9458_15679797	3A	68.9046
wsnp_Ex_c14340_22315611	3A	68.9046
wsnp_Ex_c45213_51068305	3A	68.9046
wsnp_BE443568A_Ta_2_1	3A	69.4727
wsnp_Ex_c2502_4675968	3A	69.4727
wsnp_Ex_c37208_45002588	3A	69.4727
wsnp_Ex_c11877_19055556	3A	69.4727
wsnp_Ra_c744_1535534	3A	69.4727
wsnp_Ex_c1039_1990833	3A	69.4727
wsnp_Ex_c41283_48141201	3A	70.0344
wsnp_Ex_c25668_34932560	3A	70.0344
wsnp_Ex_c18637_27508578	3A	70.0344
wsnp_Ex_c8334_14049699	3A	70.0344
wsnp_Ex_c2331_4369782	3A	70.0344
wsnp_Ku_c3286_6111360	3A	70.0344
wsnp_Ex_c15100_23284292	3A	70.0344
wsnp_Ex_c9510_15761235	3A	70.0344
wsnp_Ex_c41283_48140956	3A	70.0344
wsnp_Ex_c47763_52874806	3A	70.0344
wsnp_Ex_c12871_20402160	3A	70.0344
wsnp_Ex_c12871_20400823	3A	70.0344
wsnp_Ra_c4858_8709000	3A	70.0344
wsnp_Ra_c35889_44345459	3A	70.0344
wsnp_Ex_c1149_2206471	3A	70.0344
wsnp_JD_c2743_3678590	3A	70.0344
wsnp_Ex_rep_c69034_67935465	3A	70.0344
wsnp_Ex_c763_1503467	3A	70.0344
wsnp_Ex_c51776_55603135	3A	70.0344
wsnp_Ra_c11291_18338838	3A	70.0344
wsnp_Ex_c15100_23284023	3A	70.0344
wsnp_Ex_c12269_19597341	3A	70.0344
wsnp_Ra_c27831_37346894	3A	70.0344
wsnp_Ku_c32404_42016343	3A	70.0344
wsnp_Ex_c47907_52974924	3A	70.0344
wsnp_Ex_c29742_38738725	3A	70.0344
wsnp_Ex_c24731_33983680	3A	70.0344
wsnp_Ex_c11807_18960045	3A	70.0344
wsnp_Ku_c5243_9344536	3A	70.0344
wsnp_Ex_c35073_43285821	3A	70.0344
wsnp_Ex_c1335_2556442	3A	70.0344
wsnp_Ex_rep_c69034_67934852	3A	70.0344
wmc428	3A	72.0351
wsnp_Ex_c13949_21828493	3A	72.6844
wsnp_Ku_c44716_51926415	3A	73.2399
wsnp_RFL_Contig2699_2402527	3A	75.5669
wsnp_Ex_c26887_36107413	3A	76.1415
wsnp_Ku_c38911_47455674	3A	79.1208
wsnp_Ku_c38911_47455924	3A	79.1208
wsnp_Ex_c101710_87025916	3A	79.1208
wsnp_Ra_c16053_24607526	3A	86.7737
wsnp_Ex_c5623_9891584	3A	87.3292
wsnp_Ex_c5623_9891427	3A	87.3292
wsnp_Ex_c14202_22145136	3A	87.8847
barc346.2	3A	87.8847
wsnp_Ex_c14202_22144844	3A	87.8847
wsnp_Ra_c19079_28210829	3A	87.8847
wsnp_Ku_rep_c69970_69476502	3A	87.8847
wsnp_Ku_c19456_28944589	3A	87.8847
wsnp_Ex_c56525_58609595	3A	87.8847
wsnp_RFL_Contig3308_3379765	3A	87.8847
wsnp_Ex_rep_c67588_66227926	3A	87.8847
wsnp_Ex_rep_c69314_68244502	3A	87.8847
wsnp_JD_c7532_8615717	3A	87.8847
wsnp_JD_c43971_30568640	3A	87.8847
wsnp_Ex_c14202_22145805	3A	87.8847
wsnp_Ku_c55137_59154077	3A	87.8847
wsnp_Ra_c19079_28210937	3A	87.8847
wsnp_Ex_c5623_9891516	3A	87.8847
wsnp_CAP8_c1007_643393	3A	87.8847
wsnp_Ex_rep_c69314_68244036	3A	87.8847
wsnp_Ex_c14400_22381382	3A	87.8847
wsnp_Ex_rep_c67786_66472568	3A	87.8847
wsnp_Ex_c35457_43602830	3A	87.8847
wsnp_Ex_c2525_4712906	3A	87.8847
wsnp_Ex_c14400_22381548	3A	87.8847
wsnp_Ex_c12341_19693090	3A	91.6889
wsnp_JD_c29019_23208158	3A	91.6889
cfa2193	3A	100.604
wsnp_Ex_c20250_29303152	3A	104.612
wmc153	3A	108.294
wPt-9422	3A	111.976
wPt-3697	3A	111.976
wPt-2967	3A	114.004
barc314	3A	115.475
wsnp_Ku_c7811_13387117	3A	118.904
wsnp_Ex_c1903_3592518	3A	118.904
barc51	3A	124.481
cfa2076	3A	133.874
gwm480	3A	135.037
wmc594	3A	135.037
wsnp_Ra_c27517_37034553	3A	136.319
wsnp_BE604885A_Ta_2_1	3A	136.319
wsnp_Ex_c10630_17338753	3A	136.319
wsnp_BE426418A_Ta_2_2	3A	138.73
wsnp_BE426418A_Ta_2_1	3A	138.73
wsnp_Ex_c55096_57733894	3A	150.192
wsnp_Ex_rep_c104141_88935451	3A	150.192
wsnp_Ex_c55096_57733841	3A	150.192
wsnp_Ex_c25082_34346512	3A	150.192
gpw4343	3A	150.192
wsnp_Ex_rep_c66274_64426834	3A	152.826
wsnp_Ex_rep_c66274_64426901	3A	152.826
barc276	3A	164.632
wsnp_Ex_c60462_60905848	3A	165.213
wsnp_BM137927A_Ta_2_1	3A	165.775
wsnp_Ku_c5359_9531713	3A	165.775
wsnp_Ex_c28679_37784735	3A	165.775
wsnp_Ex_c11229_18163892	3A	165.775
wsnp_Ex_c28679_37784954	3A	165.775
wsnp_Ku_c5359_9530161	3A	165.775
wsnp_Ex_c24085_33332723	3A	165.775
wsnp_Ex_c88767_80001420	3A	165.775
gwm389	3B	0
wsnp_Ex_c7316_12552186	3B	10.7669
wsnp_Ex_rep_c66331_64503065	3B	10.7669
wsnp_Ex_c2723_5047696	3B	10.7669
wsnp_Ex_rep_c66331_64502558	3B	10.7669
wsnp_Ex_c40595_47620787	3B	11.9298
wsnp_Ku_c18473_27773912	3B	11.9298
wsnp_Ex_c3005_5548573	3B	19.7846
wsnp_BE497169B_Ta_2_1	3B	19.7846
wsnp_BE497169B_Ta_2_2	3B	19.7846
wsnp_Ku_c663_1368085	3B	19.7846
wsnp_Ra_c18153_27161629	3B	19.7846
gwm493	3B	19.7846
wPt-7212	3B	21.1736
wsnp_Ra_c16264_24873670	3B	21.1736
wsnp_CAP11_c232_212121	3B	22.3231
wPt-10991	3B	22.3231
wPt-8400	3B	22.3231
wsnp_CAP12_c680_363345	3B	22.3231
wPt-10585	3B	22.3231
wsnp_CAP8_c432_354498	3B	22.3231
wPt-8692	3B	22.3231
wPt-4653	3B	22.3231
cfd79	3B	22.3231
gpw3248	3B	22.3231
barc131	3B	22.8977
wsnp_Ex_c57450_59156677	3B	25.3685
gwm533	3B	29.867
wPt-10761	3B	57.3184
wmc808	3B	57.3184
gpw3156	3B	58.6884
wsnp_Ex_c47078_52393295	3B	59.3462
wPt-10230	3B	59.3462
wPt-4431	3B	59.3462
wmc78	3B	60.031
barc218	3B	62.8503
wPt-10677	3B	65.6304
wPt-10008	3B	65.6304
wPt-7260	3B	69.9258
wPt-11286	3B	69.9258
wPt-10289	3B	69.9258
wPt-5105	3B	69.9258
wPt-3635	3B	69.9258
wPt-1439	3B	69.9258
wsnp_Ku_c30078_39930134	3B	69.9258
wPt-10325	3B	69.9258
wPt-2404	3B	69.9258
wPt-10688	3B	69.9258
wPt-3234	3B	69.9258
wsnp_Ex_c4063_7344641	3B	70.5836
wsnp_Ex_c4063_7344449	3B	70.5836
wsnp_Ku_c13069_20938717	3B	71.1649
gpw7452	3B	71.1649
wsnp_Ex_c40250_47352047	3B	71.7673
wsnp_Ra_c19522_28713505	3B	71.7673
wsnp_Ex_c16304_24782232	3B	71.7673
wsnp_Ex_c6065_10623213	3B	71.7673
wsnp_BE498786B_Ta_2_1	3B	71.7673
gwm566	3B	71.7673
wPt-10130	3B	72.4082
wsnp_JD_c30422_23944042	3B	73.0575
wsnp_Ku_c24414_34372822	3B	73.0575
wsnp_Ex_c13906_21771680	3B	73.0575
wPt-4209	3B	73.0575
gwm284	3B	73.0575
wmc529	3B	73.0575
gwm328	3B	74.2204
wPt-1158	3B	74.2204
gwm72	3B	74.2204
wPt-5390	3B	75.5538
wmc505	3B	76.8359
wsnp_Ex_rep_c67404_65986980	3B	78.0124
wsnp_RFL_Contig2338_1839077	3B	78.0124
wsnp_JD_c2146_2955972	3B	78.0124
wsnp_Ku_c7454_12836140	3B	78.0124
wsnp_JD_c8629_9594108	3B	78.0124
wsnp_JD_c8629_9593995	3B	78.0124
wsnp_JD_c8158_9193784	3B	78.0124
wsnp_JD_c8629_9593896	3B	78.0124
wsnp_JD_c2623_3541255	3B	78.0124
wsnp_BE446087B_Ta_2_1	3B	78.0124
wsnp_Ku_c39289_47757996	3B	78.5871
wsnp_Ex_c5657_9942445	3B	78.5871
wmc85	3B	80.3948
gwm264	3B	80.3948
wsnp_JD_c7325_8422075	3B	82.2704
wsnp_Ex_c7967_13522958	3B	82.2704
wsnp_Ex_rep_c68624_67475477	3B	82.8385
wsnp_CAP11_c1656_909791	3B	82.8385
wsnp_JD_c2863_3822253	3B	82.8385
wsnp_JD_c9902_10674725	3B	82.8385
wsnp_JD_c9902_10674626	3B	82.8385
wsnp_JD_c17082_16025440	3B	83.4132
wsnp_Ku_c18538_27857915	3B	84.5897
gpw1120	3B	84.5897
wsnp_Ex_rep_c66509_64775661	3B	84.5897
wsnp_JD_rep_c64656_41217526	3B	84.5897
wsnp_JD_c1816_2522844	3B	85.171
wPt-6047	3B	85.171
wsnp_Ku_c19631_29148397	3B	85.171
wsnp_Ra_c38981_46788555	3B	85.171
wsnp_Ex_c18624_27492167	3B	85.171
wsnp_Ex_c14462_22457559	3B	85.171
wsnp_Ra_c12935_20587578	3B	85.171
wsnp_Ex_c6223_10857649	3B	85.171
wsnp_Ku_c26257_36216869	3B	85.171
wsnp_Ex_c3227_5948436	3B	85.171
wsnp_Ex_c5457_9632050	3B	85.7524
wsnp_JD_rep_c63942_40788045	3B	85.7524
wsnp_BF429272B_Ta_2_3	3B	86.3337
wsnp_Ex_c5378_9505533	3B	86.9151
wsnp_Ex_c5457_9631220	3B	86.9151
wsnp_BQ159467B_Ta_2_1	3B	86.9151
wsnp_BQ159467B_Ta_2_2	3B	86.9151
wsnp_JD_c1316_1891903	3B	86.9151
wsnp_BG263758B_Ta_2_1	3B	86.9151
wsnp_Ra_c10203_16850924	3B	86.9151
wsnp_Ex_rep_c66509_64776295	3B	88.0779
wsnp_Ku_c17718_26860963	3B	88.6526
wPt-5068	3B	88.6526
wPt-1838	3B	88.6526
wmc455	3B	88.6526
wPt-9226	3B	89.2698
wsnp_JD_c10233_10936535	3B	89.2698
wsnp_Ex_rep_c70174_69125822	3B	89.8444
wsnp_BE497469B_Ta_2_1	3B	90.4191
barc1111	3B	90.4191
wsnp_JD_rep_c53979_36270209	3B	90.4191
wsnp_Ex_c26128_35374652	3B	90.4191
wsnp_JD_c35642_26554827	3B	90.4191
wsnp_BE591466B_Ta_2_2	3B	90.4191
wsnp_JD_rep_c53979_36270300	3B	90.4191
wsnp_Ex_c21499_30644485	3B	90.4191
wmc441	3B	91.0215
wPt-9510	3B	92.2263
wPt-9323	3B	92.2263
wPt-9432	3B	92.2263
wmc307	3B	93.461
gwm285	3B	93.461
wPt-0985	3B	94.1019
cfa2134	3B	94.7347
NB-LRR3	3B	94.7347
gpw4431	3B	99.1203
wsnp_Ku_c45334_52390277	3B	106.607
wsnp_Ex_c40060_47197180	3B	106.607
wsnp_Ex_c5298_9368499	3B	106.607
wsnp_Ex_c21423_30560807	3B	107.77
wsnp_Ex_rep_c69664_68618163	3B	108.946
wsnp_BE490744B_Ta_2_2	3B	108.946
wsnp_Ku_c1391_2771050	3B	108.946
gpw3067	3B	109.556
wsnp_Ku_rep_c72700_72370664	3B	110.165
wsnp_Ex_c5547_9772680	3B	110.74
wsnp_Ex_c5547_9774453	3B	110.74
wsnp_Ku_c66980_66202298	3B	110.74
wsnp_Ex_c5547_9774195	3B	110.74
wsnp_Ra_rep_c71473_69552690	3B	110.74
wsnp_Ex_c3096_5709369	3B	111.903
wsnp_Ku_c13311_21255891	3B	111.903
wsnp_JD_c10602_11238420	3B	111.903
wsnp_JD_c16562_15675482	3B	111.903
wsnp_JD_c9360_10216330	3B	111.903
gpw4310	3B	111.903
wsnp_Ex_c3096_5709257	3B	111.903
wsnp_Ku_c50833_56310208	3B	111.903
wsnp_Ku_c13311_21255428	3B	111.903
wPt-10497	3B	111.903
wPt-1940	3B	111.903
wsnp_Ex_c8825_14757625	3B	111.903
wsnp_Ex_c6129_10723211	3B	111.903
wsnp_Ex_c6129_10723019	3B	111.903
wPt-10875	3B	111.903
wsnp_Ku_rep_c102135_89174746	3B	111.903
wsnp_BE499016B_Ta_2_1	3B	112.478
wsnp_Ex_c16378_24870688	3B	113.059
wsnp_Ex_c21491_30637789	3B	118.139
wsnp_JD_rep_c63810_40704815	3B	118.139
wsnp_CAP11_c2309_1201554	3B	118.139
wsnp_Ku_c10196_16926860	3B	118.139
wsnp_JD_c22783_19631797	3B	118.139
wsnp_Ex_c1204_2313262	3B	118.139
wsnp_Ku_c48167_54427241	3B	118.139
wsnp_Ra_c27984_37479613	3B	118.139
wsnp_Ku_c49975_55719349	3B	118.139
wsnp_JD_c29407_23413291	3B	118.139
wsnp_Ku_c23041_32923608	3B	118.139
wsnp_Ex_rep_c69845_68804456	3B	118.139
wsnp_Ra_c8570_14489763	3B	118.139
wsnp_Ex_c2400_4498931	3B	118.139
wsnp_CAP7_c522_274783	3B	118.139
wsnp_Ex_c8715_14590273	3B	118.139
wsnp_Ra_c35520_44041887	3B	118.139
wsnp_Ex_c36937_44790003	3B	118.139
wsnp_Ex_c21491_30636749	3B	118.139
wsnp_BQ167580B_Ta_2_1	3B	118.139
wsnp_BE424246B_Ta_2_2	3B	118.139
wsnp_Ex_c3389_6223722	3B	118.139
wsnp_Ra_c35520_44043347	3B	118.139
wsnp_Ra_c9693_16109264	3B	118.139
wsnp_Ex_c4457_8018164	3B	118.139
wsnp_Ex_c36937_44788679	3B	118.139
wsnp_Ex_c12781_20280572	3B	118.714
wsnp_Ex_c9390_15586085	3B	118.714
barc344	3B	118.714
wsnp_Ex_c11837_18996495	3B	118.714
wsnp_Ex_c12781_20280815	3B	118.714
wsnp_Ex_c3040_5615597	3B	118.714
wsnp_Ex_c15047_23217632	3B	118.714
wsnp_BE443288B_Ta_2_1	3B	118.714
wsnp_Ku_c31407_41142340	3B	118.714
wsnp_Ku_c14875_23320708	3B	118.714
wsnp_Ex_c15795_24169367	3B	118.714
gpw3215	3B	118.714
wsnp_Ex_c1676_3185400	3B	118.714
wsnp_Ra_c11243_18269800	3B	118.714
wsnp_Ex_c12781_20280445	3B	118.714
wsnp_Ex_c3040_5616383	3B	118.714
wsnp_Ex_c39124_46489956	3B	119.288
cfd283	3B	120.554
wPt-10546	3B	120.554
wsnp_Ex_rep_c68193_66971472	3B	121.171
wsnp_Ex_rep_c66893_65301351	3B	121.171
wsnp_Ku_c29102_39008953	3B	121.171
wsnp_Ex_c13154_20784321	3B	121.171
wsnp_Ex_rep_c68193_66971396	3B	121.171
wsnp_Ex_c13154_20784674	3B	121.171
wsnp_Ex_c64005_62986957	3B	121.171
wsnp_Ex_rep_c66893_65301177	3B	121.171
wsnp_Ex_rep_c67645_66305241	3B	121.171
wsnp_Ex_c64005_62987015	3B	121.171
wsnp_Ex_c11893_19077166	3B	121.171
wsnp_Ex_c13154_20785032	3B	121.171
wsnp_JD_c3183_4178470	3B	121.753
wsnp_Ex_c2850_5263978	3B	121.753
wsnp_Ex_c18915_27811736	3B	124.193
barc66	3B	126.307
barc229	3B	126.307
gwm108	3B	126.307
wmc291	3B	128.114
wsnp_Ex_c3907_7088011	3B	128.717
wsnp_Ex_rep_c101457_86818610	3B	130.482
wsnp_Ex_rep_c101457_86818160	3B	130.482
wsnp_Ex_c19778_28779907	3B	130.482
wsnp_Ex_rep_c101457_86818055	3B	130.482
wsnp_JD_c4413_5541190	3B	131.645
wsnp_Ex_c8208_13870372	3B	132.219
wsnp_Ex_c57007_58898157	3B	132.219
wPt-3678	3B	138.128
wPt-5769	3B	138.128
wPt-7732	3B	138.128
wPt-11053	3B	138.128
wPt-9026	3B	138.128
wPt-4428	3B	139.41
gpw4346	3B	145.594
wsnp_Ra_c10710_17570054	3B	149.388
wmc552	3B	152.248
wsnp_Ra_c7158_12394405	3B	161.162
gpw7108	3B	161.78
wPt-11050	3B	162.421
wPt-1275	3B	162.421
wsnp_Ku_c3371_6259457	3B	169.938
wsnp_Ex_c56591_58653455	3B	171.703
wPt-10537	3B	172.352
wPt-11452	3B	172.352
wsnp_Ex_c56591_58653386	3B	173.001
wPt-8021	3B	173.001
wPt-7352	3B	173.001
wPt-2731	3B	173.001
wPt-0912	3B	173.001
barc290	3B	173.001
wPt-1458	3B	173.001
wPt-9368	3B	173.001
wPt-11044	3B	173.001
wPt-3856	3B	188.668
wPt-10071	3B	188.668
gwm181	3B	188.668
wsnp_JD_c18509_16968425	3B	188.668
wsnp_Ex_c45877_51548342	3B	189.264
wsnp_Ex_c13284_20948460	3B	189.264
gwm247	3B	189.904
wPt-6008	3B	189.904
wPt-3410	3B	189.904
wPt-10729	3B	189.904
wPt-2567	3B	189.904
wPt-8352	3B	189.904
wPt-7266	3B	189.904
wPt-5946	3B	191.932
wmc552	3D.1	0
wPt-10388	3D.1	0.602349
gpw7321	3D.1	0.602349
wmc664	3D.1	0.602349
wPt-1336	3D.1	0.602349
wPt-10291	3D.1	0.602349
gwm161	3D.1	0.602349
wsnp_BE426287D_Ta_1_1	3D.1	0.602349
wPt-1741	3D.1	0.602349
wPt-9401	3D.1	0.602349
gwm111	3D.1	0.602349
wsnp_Ra_c41135_48426638	3D.1	0.602349
wsnp_Ex_c6330_11021417	3D.1	0.602349
wPt-8463	3D.1	22.262
wsnp_CAP7_rep_c5643_2537213	3D.1	22.262
wPt-7334	3D.1	22.262
wPt-4476	3D.1	22.262
wsnp_RFL_Contig2408_1934085	3D.1	22.8717
barc376	3D.1	29.8599
wmc529	3D.1	31.0945
gwm341	3D.1	40.5368
gpw4352	3D.1	45.0941
wsnp_Ra_rep_c71290_69343893	3D.1	45.0941
wsnp_Ex_c54003_57045475	3D.1	45.0941
wsnp_Ex_c7260_12463738	3D.1	45.0941
gwm456	3D.1	45.0941
wsnp_Ku_rep_c69963_69469381	3D.1	46.3441
gwm52	3D.1	46.9393
wmc527	3D.1	50.8426
gwm645	3D.1	53.4419
wsnp_Ex_rep_c101732_87042471	3D.1	54.0592
wmc630	3D.1	54.6615
wmc656	3D.1	55.2428
gwm314	3D.1	64.5003
wsnp_Ex_c1032_1972861	3D.2	0
wsnp_Ex_c1032_1972537	3D.2	0
wsnp_Ku_c13204_21105694	3D.2	0.555508
wsnp_Ex_c13629_21411429	3D.2	13.1411
wsnp_Ra_c66411_64796843	3D.2	13.6966
wsnp_Ku_c25527_35493338	3D.2	14.8203
wsnp_BE425146A_Ta_2_1	4A	0
cfd2b	4A	10.7669
wsnp_Ex_c14478_22481430	4A	12.7156
wmc173	4A	19.0866
wsnp_Ex_c4752_8482625	4A	25.2813
wsnp_CAP8_c2500_1318263	4A	29.6124
wsnp_CAP8_c1013_646748	4A	30.7489
wsnp_Ex_c54453_57331510	4A	33.693
wsnp_Ex_c20386_29451037	4A	33.693
wsnp_Ex_c5690_9994334	4A	37.27
wsnp_Ex_c5690_9994305	4A	37.27
wsnp_Ex_c36701_44603531	4A	40.2142
wsnp_Ra_c10536_17322563	4A	41.3506
wsnp_Ku_rep_c76865_75281903	4A	41.3506
wsnp_Ex_c10390_17007929	4A	46.2434
gwm601	4A	47.463
barc190	4A	47.463
gpw2271	4A	47.463
wmc491	4A	48.0879
wsnp_Ex_c9035_15054913	4A	48.7129
wsnp_BE637808A_Ta_2_1	4A	49.2746
wsnp_Ex_c13615_21393511	4A	49.2746
wsnp_Ex_rep_c104859_89444355	4A	49.2746
wsnp_Ex_c21197_30325539	4A	49.8364
wsnp_Ku_rep_c68861_68030775	4A	49.8364
wsnp_Ex_c24443_33688235	4A	49.8364
wsnp_Ex_c24443_33688268	4A	49.8364
wsnp_Ex_rep_c70578_69495303	4A	49.8364
wsnp_Ex_c7528_12868250	4A	49.8364
gwm610	4A	51.1023
wsnp_Ku_c13640_21686670	4A	53.026
wsnp_BF474615A_Ta_1_1	4A	53.026
wsnp_BE442666A_Ta_2_1	4A	53.5941
gpw2249	4A	53.5941
wsnp_Ex_c19773_28772235	4A	57.549
gpw2245	4A	57.549
gwm397	4A	59.4483
wsnp_Ku_c3081_5777013	4A	59.4483
wsnp_Ku_c3081_5776947	4A	59.4483
wsnp_Ku_c3081_5778117	4A	59.4483
gwm397	4A	59.4483
wmc546	4A	59.4483
wsnp_Ku_c1205_2398925	4A	59.4483
gpw2260	4A	61.397
gpw2279	4A	62.6791
wsnp_Ex_rep_c66324_64493429	4A	64.6028
wsnp_Ex_c13031_20625900	4A	64.6028
wsnp_Ex_rep_c104448_89161562	4A	64.6028
wsnp_Ku_c4342_7887834	4A	66.687
barc170	4A	68.0028
wsnp_Ex_c5470_9657856	4A	68.6521
wsnp_Ex_c19207_28125072	4A	69.2473
wsnp_Ex_c24474_33721784	4A	71.6016
wsnp_Ku_c3237_6024936	4A	71.6016
wsnp_Ex_c22496_31689334	4A	72.204
barc155	4A	75.5869
wsnp_JD_c38619_27992279	4A	78.4465
wsnp_Ra_rep_c87547_79842909	4A	88.5806
wmc161	4A	90.5043
gpw2244	4A	96.4522
wsnp_Ra_rep_c70233_67968353	4A	101.805
wsnp_Ku_c11227_18378980	4A	101.805
wsnp_CAP11_c8366_3622210	4A	111.651
wsnp_JD_c27162_22206547	4A	115.407
barc223	4A	116.017
wsnp_Ku_c8391_14261321	4A	119.226
gpw4352	4A	119.226
barc246	4A	120.596
wmc262	4A	124.891
wPt-2345	4A	124.891
wPt-7280	4A	128.953
wsnp_Ku_c15531_24168235	4A	128.953
gwm274	4A	130.235
wPt-0105	4A	130.902
wPt-9833	4A	130.902
wsnp_BG313770B_Ta_1_1	4A	132.253
wPt-8078	4A	132.253
wmc232	4A	132.253
wsnp_Ex_c1246_2393978	4A	132.871
wsnp_CAP7_c254_138937	4A	134.033
wPt-0538	4A	134.033
wPt-9196	4A	134.033
wsnp_CAP7_c254_139077	4A	134.033
wsnp_Ku_c20783_30448706	4A	134.033
wsnp_Ex_c16814_25373602	4A	134.033
wPt-0894	4A	134.683
cfd30	4A	134.683
wPt-3795	4A	138.69
wPt-7821	4A	138.69
wsnp_Ex_c11474_18507872	4A	145.657
wsnp_Ex_c16369_24860698	4A	145.657
wsnp_Ex_c33012_41567026	4A	151.157
wsnp_Ex_c17294_25964947	4A	151.157
wPt-5172	4A	151.157
wsnp_Ex_c9618_15912364	4A	151.157
wsnp_Ra_c10658_17500389	4A	153.241
wsnp_Ex_c7489_12810235	4A	153.241
wPt-8657	4A	156.229
wPt-4620	4A	156.229
wmc646	4A	156.229
wmc313	4A	161.309
wsnp_Ku_c12399_20037334	4B	0
wPt-0246	4B	4.42228
wsnp_Ex_c13357_21054802	4B	7.32345
wsnp_BF483640B_Ta_2_2	4B	7.89811
wPt-2993	4B	7.89811
wPt-9192	4B	7.89811
wPt-1029	4B	7.89811
wsnp_Ex_c18318_27140346	4B	12.7737
wsnp_Ra_c9755_16199734	4B	12.7737
wsnp_Ku_c7180_12403155	4B	12.7737
wsnp_Ex_c10347_16946522	4B	12.7737
wsnp_Ra_c9755_16200944	4B	12.7737
wsnp_Ex_c37502_45236634	4B	14.6035
wsnp_Ex_c7362_12622736	4B	26.4098
wsnp_CAP7_c1723_854530	4B	26.4098
wsnp_CAP11_c1103_647926	4B	26.4098
wsnp_BF482960B_Ta_1_4	4B	41.2187
wsnp_Ex_c17211_25859780	4B	42.3952
wsnp_CAP8_c10_37096	4B	43.5717
wsnp_CAP12_c13_8078	4B	43.5717
wsnp_Ex_c8913_14881924	4B	45.9829
wsnp_BE422566B_Ta_1_2	4B	45.9829
wsnp_BE422566B_Ta_1_1	4B	45.9829
wsnp_RFL_Contig1847_1000121	4B	45.9829
gpw4082	4B	46.6078
wPt-5334	4B	47.2744
barc1096	4B	47.2744
wmc48b	4B	47.2744
barc199	4B	47.8767
barc340	4B	49.1114
gwm513	4B	49.1114
wsnp_Ex_rep_c70265_69211592	4B	49.7606
wsnp_BE443190B_Td_2_1	4B	49.7606
wsnp_Ex_c21217_30347572	4B	50.3558
wPt-4931	4B	50.3558
wPt-0872	4B	50.3558
wmc657	4B	50.3558
gpw7615	4B	66.6984
wsnp_Ku_c12503_20174234	4B	66.6984
wsnp_BE499546B_Ta_2_1	4B	67.273
wmc349	4B	67.273
wsnp_Ex_c26285_35532440	4B	67.273
wsnp_Ex_c26285_35531618	4B	67.273
wsnp_Ex_c26285_35531324	4B	67.273
wsnp_Ex_c26285_35531493	4B	67.273
wmc47	4B	68.5718
barc66	4B	69.2046
wsnp_Ex_c30473_39386277	4B	69.2046
wsnp_Ku_c5566_9864771	4B	69.2046
barc229	4B	69.2046
wsnp_Ex_c39876_47057394	4B	74.013
wsnp_Ra_rep_c74879_72651462	4B	74.6082
wsnp_Ex_c21293_30421496	4B	77.7368
barc114	4B	77.7368
wsnp_Ku_c12557_20249122	4B	77.7368
wsnp_Ex_rep_c67510_66116823	4B	77.7368
wsnp_Ku_c11570_18860306	4B	78.3114
wsnp_CAP7_c599_312057	4B	78.3114
wsnp_Ex_c47536_52716088	4B	78.3114
wPt-0391	4B	78.3114
wsnp_Ex_rep_c67136_65617520	4B	79.5935
barc10	4B	80.1959
wsnp_Ku_c21787_31570491	4B	82.0715
wsnp_Ex_c4148_7495656	4B	82.0715
wsnp_Ex_c4148_7494801	4B	82.0715
wsnp_Ex_c4148_7494665	4B	82.0715
wPt-3608	4B	82.7381
wPt-4766	4B	84.7658
wPt-5265	4B	96.7034
wPt-8292	4B	96.7034
wsnp_BE638137B_Ta_2_2	4B	99.3027
wsnp_JD_c9484_10319946	4B	118.434
wsnp_CAP11_c356_280910	4D	0
wmc574	4D	6.61612
wPt-0941	4D	8.53982
wmc48a	4D	9.18078
wmc720	4D	11.5919
wPt-0431	4D	14.7602
wPt-5809	4D	14.7602
wmc52	4D	14.7602
wsnp_Ex_c49005_53739745	4D	15.445
cfd71	4D	16.0474
gwm608	4D	16.6497
gwm370	4D	17.9319
gpw6001	4D	17.9319
gwm165	4D	17.9319
gpw5191	4D	20.4652
wsnp_Ex_c16342_24825174	4D	22.9986
wsnp_Ex_c16342_24825048	4D	22.9986
wsnp_BE497160D_Ta_2_1	4D	22.9986
wmc622	4D	53.7008
gwm194	4D	63.5464
wsnp_Ku_c16354_25219645	4D	71.6143
wsnp_Ex_c13522_21273080	4D	76.3335
gwm624	4D	88.1398
gwm443	5A	0
wsnp_Ex_c9842_16228523	5A	3.47713
wsnp_Ex_c5013_8914160	5A	5.22178
wsnp_Ex_rep_c69526_68472787	5A	5.22178
wsnp_BE499835A_Ta_2_2	5A	5.22178
wsnp_Ku_c7890_13513783	5A	5.22178
wsnp_Ex_c4211_7606269	5A	5.22178
wsnp_CAP7_c2282_1107112	5A	5.22178
wsnp_Ku_c7890_13514597	5A	5.22178
wsnp_Ex_rep_c69526_68472665	5A	5.22178
wsnp_BF201102A_Ta_2_1	5A	5.22178
wsnp_Ex_c31830_40573624	5A	5.22178
gwm205	5A	5.82413
wsnp_Ex_rep_c71219_70023450	5A	7.69971
gpw7607	5A	7.69971
wsnp_CAP11_c951_572693	5A	10.2656
cfa2190	5A	11.5157
wsnp_Ex_c15046_23216392	5A	11.5157
wsnp_Ex_c356_698872	5A	11.5157
wsnp_Ku_c4389_7970859	5A	11.5157
wmc489	5A	11.5157
wsnp_Ex_c30178_39124189	5A	13.3681
wsnp_Ku_c933_1913402	5A	15.1128
wsnp_Ex_c5267_9318903	5A	15.6809
wsnp_Ex_c2718_5038582	5A	15.6809
wsnp_Ra_c11420_18529863	5A	15.6809
wsnp_Ex_rep_c67394_65974276	5A	15.6809
wsnp_Ex_c10231_16783750	5A	15.6809
wsnp_Ex_c62351_62025689	5A	15.6809
wsnp_Ex_c2718_5038502	5A	15.6809
wsnp_Ra_c24707_34262900	5A	15.6809
wsnp_BE496976A_Ta_2_1	5A	16.249
wsnp_Ex_rep_c68269_67060931	5A	16.8171
gpw3206	5A	16.8171
gwm129	5A	16.8171
wsnp_BE498768A_Ta_2_1	5A	16.8171
wsnp_Ex_c31570_40343841	5A	16.8171
wsnp_Ex_c3369_6192815	5A	16.8171
wsnp_Ex_c7668_13089715	5A	17.3853
wmc805	5A	17.3853
wmc96	5A	17.3853
wsnp_Ex_c7841_13337935	5A	17.3853
wsnp_CD453438A_Ta_2_1	5A	18.5217
wsnp_BE497368A_Ta_2_1	5A	18.5217
wsnp_Ex_rep_c70343_69286072	5A	18.5217
wsnp_Ex_c4666_8349206	5A	18.5217
wsnp_Ra_c13_24576	5A	18.5217
wsnp_Ex_rep_c70343_69286263	5A	18.5217
wsnp_Ex_rep_c68515_67349716	5A	18.5217
wsnp_Ex_rep_c72507_70869798	5A	18.5217
wsnp_Ex_rep_c68515_67349904	5A	18.5217
wsnp_Ex_c15163_23357477	5A	18.5217
wsnp_JD_c6047_7211052	5A	18.5217
wsnp_Ra_c13_24540	5A	18.5217
wsnp_BE442892A_Ta_2_2	5A	18.5217
wsnp_Ku_c5071_9049540	5A	19.0834
wsnp_Ku_c5071_9050628	5A	19.0834
wsnp_JD_c1796_2496653	5A	26.0898
gwm156	5A	28.7234
barc40	5A	28.7234
barc165	5A	31.1639
wsnp_Ex_rep_c67292_65834396	5A	31.7453
wsnp_Ex_c16127_24561453	5A	31.7453
wsnp_Ex_c2474_4619730	5A	31.7453
wsnp_Ex_rep_c68829_67704044	5A	31.7453
wsnp_Ra_c5651_9978896	5A	35.3655
wsnp_Ra_c23878_33418076	5A	35.3655
wsnp_Ex_rep_c66900_65314631	5A	35.3655
wsnp_Ku_c6319_11093041	5A	35.3655
wsnp_Ex_c4921_8764088	5A	35.3655
wsnp_Ex_c24594_33843836	5A	35.3655
wsnp_CAP11_c2100_1109583	5A	35.3655
wsnp_Ex_rep_c103402_88371152	5A	35.3655
wsnp_Ku_c14958_23427256	5A	35.3655
wsnp_Ex_rep_c66900_65314012	5A	35.3655
wsnp_Ex_c6314_10992814	5A	35.3655
wsnp_JD_c9510_10342089	5A	35.3655
wsnp_Ra_c57838_59796310	5A	35.3655
wsnp_CAP11_rep_c4151_1963100	5A	35.3655
wsnp_Ex_c19647_28632659	5A	35.3655
wsnp_Ex_c28957_38032772	5A	35.3655
wsnp_RFL_Contig2187_1525458	5A	35.3655
wsnp_Ex_c6314_10993582	5A	35.3655
wsnp_Ra_c57838_59796220	5A	35.3655
wsnp_Ex_c16826_25388915	5A	35.3655
wsnp_Ex_rep_c102281_87481676	5A	35.3655
wsnp_Ex_rep_c71178_69994299	5A	35.3655
wsnp_Ku_c31317_41063833	5A	35.3655
wsnp_Ra_c5651_9978752	5A	35.3655
wsnp_Ex_c39592_46849607	5A	35.3655
wsnp_Ra_rep_c105740_89636179	5A	35.3655
wsnp_Ex_rep_c66900_65314083	5A	35.3655
wsnp_BE442676A_Ta_2_1	5A	35.3655
wsnp_Ex_c28957_38032895	5A	35.3655
wsnp_Ku_c23772_33711538	5A	35.3655
wsnp_JD_c3499_4517072	5A	35.3655
wsnp_Ex_c2433_4556063	5A	35.3655
wsnp_JD_c9510_10342018	5A	35.3655
wsnp_Ex_c19647_28632858	5A	35.3655
wsnp_Ex_c4921_8764106	5A	35.3655
barc141	5A	35.3655
wsnp_JD_c3867_4934646	5A	35.3655
wsnp_Ra_c21347_30731133	5A	37.1307
wsnp_Ex_c3838_6980909	5A	37.1307
wsnp_Ex_c5461_9636197	5A	37.1307
wsnp_CAP11_c299_251377	5A	37.1307
wsnp_Ex_c3838_6980774	5A	37.1307
wsnp_CAP11_c299_251594	5A	37.1307
wsnp_Ex_c17268_25935536	5A	37.1307
wsnp_Ex_c30551_39457494	5A	37.1307
wsnp_Ex_c7383_12655468	5A	39.5131
wsnp_Ex_c7383_12655992	5A	39.5131
wsnp_Ex_c31017_39858962	5A	39.5131
wsnp_Ex_c7383_12654806	5A	39.5131
wsnp_Ex_c7383_12655410	5A	39.5131
wsnp_Ex_c1279_2451582	5A	41.2783
wsnp_Ex_c94356_82888150	5A	41.2783
wsnp_Ku_c35386_44598937	5A	42.4688
wmc617	5A	44.2986
gwm264	5A	45.4481
wmc85	5A	45.4481
barc197	5A	47.2559
barc351	5A	47.8582
wsnp_Ku_rep_c103857_90489662	5A	49.0778
wsnp_Ku_rep_c103857_90489584	5A	49.0778
wsnp_Ex_c25405_34671802	5A	49.0778
wsnp_BE495277A_Ta_2_1	5A	50.2543
wsnp_BE495277A_Ta_2_5	5A	50.2543
gwm328	5A	50.2543
wsnp_BE494426A_Ta_1_2	5A	50.2543
wsnp_Ex_c49211_53875600	5A	50.829
wsnp_Ex_c49211_53875575	5A	50.829
wsnp_Ex_c27298_36506245	5A	52.5941
wsnp_Ex_c24215_33462239	5A	52.5941
wsnp_Ku_c51039_56457361	5A	52.5941
wsnp_Ex_c3670_6694480	5A	53.7707
wmc145	5A	71.094
wsnp_Ra_c17216_26044790	5A	71.7268
barc151	5A	77.3043
wsnp_Ex_c47684_52820187	5A	78.5543
wsnp_Ex_rep_c70117_69067356	5A	78.5543
gpw7007	5A	80.4537
wsnp_Ex_c9927_16346100	5A	81.7358
wsnp_Ex_c472_934648	5A	89.2223
wsnp_Ex_c59520_60358626	5A	89.2223
wsnp_Ex_c59520_60358299	5A	89.2223
wsnp_JD_c23511_20069005	5A	89.2223
wsnp_Ex_c472_935980	5A	89.2223
gpw2243	5A	89.8395
wsnp_Ex_c15342_23592740	5A	90.4567
wsnp_Ex_c1138_2185522	5A	90.4567
wsnp_Ku_c17951_27138894	5A	90.4567
wsnp_Ku_c17766_26919139	5A	90.4567
wsnp_Ex_c15342_23592789	5A	90.4567
wsnp_Ex_rep_c69647_68598463	5A	90.4567
wsnp_Ex_c7266_12475249	5A	90.4567
wsnp_Ex_c790_1554988	5A	109
wsnp_Ex_c3772_6866645	5A	110.875
cfa2163	5A	110.875
wsnp_Ex_c1943_3663067	5A	111.533
wsnp_BG607308A_Ta_2_2	5A	111.533
wsnp_BG607308A_Ta_2_1	5A	111.533
cfa2141	5A	112.174
cfa2155	5A	117.263
gpw4457	5A	119.212
wsnp_Ex_c18107_26909127	5A	120.431
wsnp_CAP11_c923_558715	5A	126.96
wsnp_Ex_c23968_33210344	5A	126.96
wsnp_Ex_c16295_24772663	5A	126.96
wsnp_JD_c43389_30288993	5A	126.96
wsnp_Ex_c54655_57455110	5A	126.96
wsnp_Ex_c54655_57455562	5A	126.96
wsnp_Ex_c23968_33210208	5A	126.96
wsnp_Ku_c3953_7233359	5A	126.96
wsnp_Ex_c23968_33209733	5A	126.96
wsnp_Ex_c16295_24772702	5A	126.96
wsnp_Ex_c23968_33209660	5A	126.96
wsnp_Ex_c31154_39982416	5A	130.581
wsnp_Ex_rep_c107017_90850230	5A	130.581
wPt-5096	5A	133.18
gpw2154	5A	134.55
wmc524	5A	141.013
wsnp_Ex_c3136_5798236	5A	141.623
gwm291	5A	150.88
gpw2273	5A	157.075
wsnp_Ex_c2171_4072995	5A	157.075
wsnp_Ex_c2171_4072774	5A	157.075
wsnp_JD_c493_749195	5A	157.075
wsnp_Ex_c2171_4073629	5A	157.075
wsnp_Ku_c38543_47157828	5A	157.075
barc261	5A	157.075
Snn3	5B	0
cfd20	5B	1.42866
gwm234.1	5B	2.5915
wPt-1302	5B	2.5915
wsnp_CAP11_rep_c4382_2067038	5B	2.5915
wsnp_CAP11_c3658_1764767	5B	2.5915
wsnp_Ex_rep_c68504_67334656	5B	4.37771
wsnp_Ku_rep_c103274_90057407	5B	4.37771
wsnp_Ex_c2459_4591587	5B	4.37771
wsnp_Ex_c33932_42333941	5B	4.37771
wsnp_Ex_c607_1204908	5B	4.37771
wsnp_Ex_rep_c68504_67334573	5B	4.37771
wsnp_Ex_c56629_58677561	5B	4.37771
wsnp_Ex_c2459_4591276	5B	4.37771
wsnp_Ex_c607_1204733	5B	4.37771
wsnp_Ex_c37410_45162932	5B	8.81901
wsnp_Ex_c37410_45162707	5B	8.81901
wsnp_JD_rep_c48937_33188230	5B	8.81901
wsnp_Ex_rep_c110196_92676847	5B	10.6268
wsnp_Ex_c12927_20480163	5B	10.6268
wsnp_Ku_c5308_9450093	5B	10.6268
wsnp_BE499835B_Ta_2_5	5B	14.3832
wsnp_Ex_c35103_43312537	5B	14.3832
gwm234.2	5B	25.5943
wsnp_Ex_c29051_38120784	5B	25.5943
wsnp_Ku_c35090_44349517	5B	25.5943
wsnp_Ku_c35090_44349446	5B	25.5943
wsnp_Ex_c22040_31218280	5B	28.0349
wsnp_Ex_rep_c67471_66073969	5B	28.0349
wsnp_Ex_rep_c67471_66073729	5B	28.0349
wsnp_Ex_rep_c68596_67445610	5B	28.0349
wmc740	5B	28.0349
wmc376	5B	31.9383	Translocation Breakpoint
wsnp_Ra_c13424_21239986	5B	32.6326	Translocation Breakpoint
wsnp_Ku_c32477_42086760	5B	32.6326	Translocation Breakpoint
wsnp_Ex_c2571_4784380	5B	32.6326	Translocation Breakpoint
wsnp_Ex_c10842_17637744	5B	32.6326	Translocation Breakpoint
wsnp_Ra_c5210_9289264	5B	32.6326	Translocation Breakpoint
wsnp_Ku_c32477_42087329	5B	32.6326	Translocation Breakpoint
wsnp_Ex_rep_c66921_65344887	5B	32.6326	Translocation Breakpoint
wsnp_Ex_c5915_10379277	5B	32.6326	Translocation Breakpoint
wsnp_Ra_c13424_21239985	5B	32.6326	Translocation Breakpoint
wsnp_Ku_c14252_22506286	5B	32.6326	Translocation Breakpoint
wsnp_Ex_rep_c103024_88075650	5B	32.6326	Translocation Breakpoint
wsnp_Ex_c20988_30107609	5B	32.6326	Translocation Breakpoint
wsnp_BQ166999B_Ta_2_1	5B	32.6326	Translocation Breakpoint
wsnp_Ku_c15630_24304954	5B	32.6326	Translocation Breakpoint
wsnp_Ex_c5598_9855436	5B	32.6326	Translocation Breakpoint
wsnp_Ex_c5598_9854423	5B	32.6326	Translocation Breakpoint
wsnp_Ku_c1535_3032561	5B	32.6326	Translocation Breakpoint
wsnp_Ex_c1498_2868339	5B	32.6326	Translocation Breakpoint
wsnp_Ex_c13496_21243167	5B	32.6326	Translocation Breakpoint
wsnp_JD_c46002_31546230	5B	32.6326	Translocation Breakpoint
wsnp_Ra_c31894_40964279	5B	32.6326	Translocation Breakpoint
wsnp_Ex_rep_c68091_66846454	5B	32.6326	Translocation Breakpoint
wsnp_Ku_c32477_42086402	5B	32.6326	Translocation Breakpoint
wsnp_Ex_c24577_33826666	5B	32.6326	Translocation Breakpoint
wsnp_Ku_c27243_37190781	5B	32.6326	Translocation Breakpoint
wsnp_Ku_c7872_13484038	5B	32.6326	Translocation Breakpoint
wsnp_Ku_c27243_37190877	5B	32.6326	Translocation Breakpoint
wsnp_Ex_rep_c104986_89538820	5B	32.6326	Translocation Breakpoint
wsnp_Ex_rep_c103024_88075347	5B	32.6326	Translocation Breakpoint
wsnp_Ex_c27219_36436025	5B	32.6326	Translocation Breakpoint
wsnp_Ex_c58012_59490259	5B	32.6326	Translocation Breakpoint
wsnp_Ku_c1535_3032624	5B	32.6326	Translocation Breakpoint
wsnp_JD_c4585_5720296	5B	32.6326	Translocation Breakpoint
wsnp_Ku_c15630_24304828	5B	32.6326	Translocation Breakpoint
wsnp_Ex_c5915_10378807	5B	32.6326	Translocation Breakpoint
wsnp_Ex_c5915_10378599	5B	32.6326	Translocation Breakpoint
wsnp_CAP7_c3665_1701376	5B	32.6326	Translocation Breakpoint
wsnp_Ku_c61976_63270478	5B	32.6326	Translocation Breakpoint
gwm159	5B	32.6326	Translocation Breakpoint
wsnp_Ex_c765_1506774	5B	32.6326	Translocation Breakpoint
wsnp_Ex_c7483_12800686	5B	32.6326	Translocation Breakpoint
wsnp_Ex_c10543_17223523	5B	32.6326	Translocation Breakpoint
wsnp_CAP11_rep_c8668_3741698	5B	32.6326	Translocation Breakpoint
gwm540	5B	32.6326	Translocation Breakpoint
barc4	5B	32.6326	Translocation Breakpoint
wsnp_Ex_c11275_18229524	5B	32.6326	Translocation Breakpoint
wsnp_Ex_c48257_53217539	5B	33.2073	Translocation Breakpoint
wsnp_CAP7_c2086_1018815	5B	33.2073	Translocation Breakpoint
wsnp_JD_c38123_27754848	5B	33.2073	Translocation Breakpoint
wsnp_Ex_c12909_20457407	5B	33.2073	Translocation Breakpoint
wsnp_Ex_rep_c108314_91592072	5B	33.2073	Translocation Breakpoint
wsnp_Ex_c38105_45710671	5B	33.2073	Translocation Breakpoint
wsnp_Ex_c7988_13555376	5B	33.2073	Translocation Breakpoint
wsnp_Ex_c15262_23482284	5B	33.2073	Translocation Breakpoint
wsnp_Ex_c15858_24246431	5B	33.2073	Translocation Breakpoint
wsnp_Ex_c12909_20457660	5B	33.2073	Translocation Breakpoint
gwm544	5B	33.2073	Translocation Breakpoint
wsnp_BE606403B_Ta_2_1	5B	33.2073	Translocation Breakpoint
gpw4475	5B	33.2073	Translocation Breakpoint
gpw3193	5B	33.2073	Translocation Breakpoint
barc109	5B	33.2073	Translocation Breakpoint
wmc73	5B	33.2073	Translocation Breakpoint
wsnp_Ex_c1630_3105100	5B	33.2073	Translocation Breakpoint
wsnp_Ex_c15304_23532301	5B	33.2073	Translocation Breakpoint
wsnp_Ku_c50354_55979952	5B	34.3701	Translocation Breakpoint
wsnp_Ku_c20701_30355248	5B	34.3701	Translocation Breakpoint
wsnp_RFL_Contig3811_4130639	5B	34.3701	Translocation Breakpoint
wsnp_Ex_rep_c66651_64962429	5B	34.3701	Translocation Breakpoint
wsnp_Ex_c13440_21171391	5B	34.3701	Translocation Breakpoint
wsnp_JG_c402_268605	5B	34.3701	Translocation Breakpoint
wsnp_Ex_rep_c66651_64963120	5B	34.3701	Translocation Breakpoint
wsnp_BE443187B_Ta_2_1	5B	34.3701	Translocation Breakpoint
wsnp_BE497820B_Ta_2_3	5B	34.3701	Translocation Breakpoint
wsnp_Ex_c12119_19382820	5B	34.3701	Translocation Breakpoint
wsnp_Ex_rep_c66696_65023462	5B	34.3701	Translocation Breakpoint
wsnp_Ex_c12119_19382764	5B	34.3701	Translocation Breakpoint
gwm213	5B	34.3701	Translocation Breakpoint
wsnp_BE497820B_Ta_2_1	5B	34.3701	Translocation Breakpoint
gwm335	5B	34.3701	Translocation Breakpoint
wsnp_BE497820B_Ta_2_2	5B	34.3701	Translocation Breakpoint
wsnp_Ex_rep_c75281_72691359	5B	37.4222
wsnp_Ku_c3826_7020810	5B	37.4222
wsnp_Ku_c3869_7094615	5B	38.0104
wsnp_Ex_c113235_94249366	5B	38.0104
wsnp_Ku_c49907_55670146	5B	38.0104
wsnp_Ra_c44756_51084202	5B	38.0104
gwm371	5B	42.0182
wsnp_Ex_rep_c68023_66768770	5B	44.6869
wsnp_Ku_c17875_27051169	5B	44.6869
wsnp_Ex_rep_c66903_65319487	5B	44.6869
wsnp_Ex_rep_c68023_66768700	5B	44.6869
wsnp_Ex_c20440_29511162	5B	44.6869
wsnp_Ex_c10674_17400603	5B	44.6869
wsnp_Ex_rep_c66375_64566565	5B	49.8997
wsnp_Ex_c57667_59284398	5B	52.3704
wsnp_Ku_c10296_17072695	5B	52.9656
wsnp_Ex_c2615_4862266	5B	53.5608
wsnp_Ku_c29780_39658445	5B	53.5608
wsnp_Ex_c10644_17356566	5B	53.5608
wsnp_Ra_c15297_23684845	5B	53.5608
wsnp_Ex_c47152_52446529	5B	53.5608
wsnp_Ex_rep_c66667_64981526	5B	53.5608
wsnp_Ex_c19724_28720939	5B	53.5608
wsnp_CAP11_c948_571287	5B	53.5608
wsnp_Ex_c50413_54706626	5B	53.5608
gwm499	5B	53.5608
wsnp_Ku_c12562_20256747	5B	53.5608
wsnp_Ex_c19724_28721580	5B	53.5608
wsnp_Ra_c26091_35652620	5B	54.7656
wsnp_BE495277B_Ta_2_5	5B	54.7656
wsnp_Ku_c5594_9911648	5B	55.9705
wsnp_CAP12_c7952_3403722	5B	55.9705
wsnp_Ex_c222_436779	5B	55.9705
wsnp_Ex_c718_1411957	5B	55.9705
wsnp_BE517711B_Ta_2_2	5B	55.9705
wsnp_Ex_c222_436432	5B	55.9705
wsnp_BE517711B_Ta_2_1	5B	55.9705
wsnp_Ex_c46217_51790399	5B	55.9705
cfd2a	5B	57.2526
wsnp_CAP12_c2547_1227972	5B	58.5514
wsnp_CAP12_c303_168436	5B	59.1538
wsnp_Ku_rep_c70220_69775367	5B	59.1538
wsnp_Ex_c26312_35558700	5B	59.1538
wsnp_Ex_rep_c68033_66780978	5B	59.1538
wsnp_Ex_c25926_35188479	5B	59.1538
wsnp_JD_c7507_8592496	5B	59.1538
wsnp_Ra_c5131_9153817	5B	59.1538
wsnp_JD_rep_c49950_34066505	5B	59.1538
wsnp_Ex_c18654_27528615	5B	59.1538
wsnp_JD_c5795_6955627	5B	59.1538
wsnp_Ex_c25392_34658803	5B	59.1538
wsnp_Ex_c11141_18047397	5B	59.1538
wsnp_Ex_rep_c70120_69069699	5B	59.1538
wsnp_Ku_c14202_22436656	5B	59.1538
wsnp_Ku_rep_c70220_69775205	5B	59.1538
wsnp_JD_c46203_31643976	5B	59.1538
wsnp_Ex_c11141_18047244	5B	59.1538
wsnp_Ex_c10947_17785235	5B	59.1538
wsnp_Ex_rep_c68033_66781174	5B	59.1538
wsnp_JD_c12186_12484832	5B	59.1538
wsnp_Ex_rep_c70120_69069885	5B	59.1538
wsnp_JD_c9613_10432955	5B	59.1538
wsnp_JG_c625_379570	5B	59.1538
wsnp_Ex_c44034_50189833	5B	59.1538
wsnp_Ex_c19041_27955460	5B	59.1538
wsnp_Ku_rep_c70914_70585079	5B	59.1538
wsnp_Ex_c18654_27528399	5B	59.1538
wsnp_Ex_c19519_28487129	5B	59.1538
wsnp_Ra_rep_c70152_67862271	5B	59.1538
wsnp_Ra_rep_c73083_71219679	5B	59.1538
wsnp_Ex_c9846_16236003	5B	59.1538
wsnp_JD_c23569_20105699	5B	59.1538
wsnp_JD_c6094_7261542	5B	59.1538
wsnp_Ex_rep_c68017_66762485	5B	59.1538
wsnp_Ex_c25926_35188395	5B	59.1538
wsnp_Ku_c24804_34773820	5B	59.1538
wsnp_Ex_c28687_37791888	5B	59.1538
wsnp_Ku_rep_c68793_67937879	5B	59.1538
wsnp_Ex_c24936_34192036	5B	59.1538
wsnp_Ku_rep_c72773_72441585	5B	59.1538
wsnp_CAP12_c303_168418	5B	59.1538
wsnp_Ku_rep_c70914_70584971	5B	59.1538
wsnp_Ex_c2224_4171319	5B	59.1538
wsnp_JD_c5795_6955031	5B	59.1538
wsnp_Ra_c24619_34168104	5B	59.1538
wsnp_Ex_c4031_7293125	5B	59.1538
wsnp_Ex_c11141_18047388	5B	59.1538
gpw5207	5B	59.1538
wPt-3457	5B	59.1538
wmc415	5B	59.1538
wPt-1250	5B	59.1538
wPt-4628	5B	59.1538
wPt-6135	5B	59.1538
wPt-3661	5B	59.1538
gwm554	5B	59.1538
gwm639	5B	59.1538
gpw4525	5B	59.7561
wsnp_Ex_c2224_4171424	5B	59.7561
cfd7	5B	59.7561
wsnp_Ku_c2185_4218722	5B	59.7561
wsnp_Ra_c8465_14340896	5B	59.7561
wsnp_Ex_c2264_4243233	5B	59.7561
wsnp_Ex_c3834_6971470	5B	59.7561
wsnp_Ex_c3834_6971680	5B	59.7561
wsnp_Ex_c3834_6972322	5B	59.7561
wsnp_Ex_c3834_6971529	5B	59.7561
wsnp_Ku_rep_c101212_88410320	5B	59.7561
wsnp_JD_rep_c63083_40243538	5B	61.5859
wsnp_Ku_c40334_48581010	5B	64.1345
wsnp_Ex_c13485_21225504	5B	70.8399
wsnp_Ex_c11309_18272248	5B	70.8399
wPt-1733	5B	70.8399
barc346	5B	70.8399
wsnp_JD_c2415_3292425	5B	70.8399
wsnp_Ex_c29304_38355434	5B	72.0448
wsnp_Ex_c34474_42777857	5B	72.0448
wsnp_JD_c37023_27225840	5B	72.0448
wsnp_Ku_c19334_28808006	5B	72.0448
wsnp_Ex_c210_411604	5B	72.0448
wsnp_RFL_Contig2809_2587619	5B	73.2643
wsnp_Ra_c39562_47242455	5B	73.2643
wmc75	5B	73.2643
gwm604	5B	82.7491
wPt-9205	5B	84.8626
gpw4478	5B	84.8626
wsnp_Ex_c3019_5578488	5B	84.8626
wsnp_Ex_c6571_11387527	5B	84.8626
wsnp_Ex_c11131_18036595	5B	84.8626
wsnp_Ex_c11131_18037020	5B	84.8626
wsnp_Ex_c12152_19428078	5B	84.8626
wsnp_Ex_c3019_5578884	5B	84.8626
wsnp_Ra_c15069_23407152	5B	84.8626
wsnp_Ex_c53426_56666463	5B	90.2154
barc232	5B	90.2154
wsnp_JD_c6562_7716133	5B	90.2154
wsnp_Ex_c53426_56667282	5B	90.2154
wsnp_JD_c6562_7716043	5B	90.2154
wsnp_Ex_c53426_56666788	5B	90.2154
wsnp_Ku_rep_c102339_89347150	5B	90.2154
wsnp_Ku_c25613_35580381	5B	90.2154
wmc235	5B	90.2154
wsnp_RFL_Contig1548_762547	5B	90.2154
wsnp_Ex_c21875_31045200	5B	90.825
wsnp_Ex_c53170_56501500	5B	90.825
wsnp_Ex_c97184_84339976	5B	90.825
wsnp_Ra_c48052_53424490	5B	90.825
wsnp_Ex_c8019_13598142	5B	90.825
wsnp_Ra_c12489_19996904	5B	90.825
wsnp_Ex_c1925_3632756	5B	90.825
wsnp_Ra_c48052_53424445	5B	90.825
wsnp_Ex_c8019_13598348	5B	90.825
[truncated: 1,083 more rows]

## Sheet: Table S4
Supplementary Table S4. Results of di-genic epistatic QTL analysis.
				QIMEa	QIME	QIME	QIME	QIME	QIME	QIME	QICEb	QICE	QICE	QICE	QICE	QICE	QICE
TraitName		Chr1	Chr2	Pos1c	Pos2	LOD	PVE(%)d	Add1e	Add2	AddbyAdd	Pos1	Pos2	LOD	PVE(%)	Add1	Add2	AddbyAdd
Anthesis Date
	Pooled	3B	3D.1								78	10	4.8379	15.4314	-0.0924	-0.0873	0.6043
	Car13	3B	3D.1	76	22	4.5876	21.2803	-0.2038	0.1044	0.6951	78	8	6.0327	25.4325	-0.3291	0.0401	0.7414
	Ott13	3B	3D.1								78	2	3.6781	12.3072	-0.4522	0.0177	0.5863
	Pooled	3D.2	7D								2	10	4.6153	12.597	0.104	-0.1921	0.5567
	Car13	3D.2	7D								2	12	3.823	17.128	0.018	-0.2926	0.596
	Ott13	3D.2	7D	2	10	3.9833	25.1448	0.1458	-0.4448	0.9396	2	8	6.5348	19.5217	0.2424	-0.3699	0.8292
	Pooled	5B	5D.2	124	52	5.0908	36.059	0.1136	-0.2654	0.8969	124	58	5.9853	12.7545	0.1288	-0.0744	0.5404
	Wpg12	5B	5D.2								128	58	4.5635	8.0445	0.1751	-0.2491	0.6183
	Car13	5B	5D.2	124	54	6.181	32.699	0.0441	-0.1053	0.863	124	60	6.1008	16.955	0.0524	-0.0332	0.6275
	Ott13	5B	5D.2	124	50	3.9766	31.7227	0.2947	-0.3284	0.957	128	52	4.5734	16.8693	0.3123	-0.162	0.6842
	Wpg13	5B	5D.2	124	50	4.3759	32.1877	-0.0676	-0.2808	0.7838	124	48	3.9095	15.7152	-0.1138	-0.111	0.5653
Height
	Pooled	2B	6B	102	22	4.9894	26.9803	0.9316	1.0479	3.513	104	18	5.6135	15.0191	0.9239	0.4442	2.6715
	Car13	2B	6B	102	18	5.9905	29.2429	1.211	0.9738	4.0222
	Ott13	2B	6B	100	24	3.5391	22.109	0.5003	1.2859	2.9108
	Wpg13	2B	6B	102	22	4.604	24.9083	1.1777	0.8926	3.8758	104	18	4.7971	15.4701	1.1534	0.4755	3.0481
FHB Resistance
	VRI_Pooled	1A.2	4B	14	0	5.2014	26.2093	-0.7871	1.5821	-4.2536	22	2	4.8961	12.637	-0.0705	0.6271	-3.012
	VRI_Wpg13	1A.2	4B	16	0	5.8411	28.3053	-1.3883	2.1806	-5.8164	18	0	4.3732	11.4463	-1.2217	0.8002	-3.7214
	INC_Pooled	1A.2	4B	24	2	4.977	31.8819	0.8695	1.3185	-3.4657	24	2	5.5295	23.9156	0.9365	0.9707	-2.9343
	INC_Wpg12	1A.2	4B	26	2	3.6996	19.6194	-0.7563	0.7041	-6.7387	10	0	3.7676	12.6208	0.5816	0.5553	-5.2542
	INC_Wpg13	1A.2	4B	16	0	4.0473	22.8728	1.0468	2.2535	-3.9021	28	12	3.5437	10.5887	0.7884	1.1906	-2.8651
	SEV_Pooled	1A.2	4B	14	0	4.83	24.6845	-0.8219	1.6965	-4.0985
	SEV_Ott13	1A.2	4B								12	4	3.5141	9.5103	0.0081	1.4096	-4.3407
	SEV_Wpg13	1A.2	4B	16	0	5.945	28.901	-1.5472	1.7989	-5.4195
	VRI_Pooled	1B	7B	12	44	3.5235	21.2784	-0.4056	1.4517	3.6223
	VRI_Ott13	1B	7B	14	42	4.4218	23.4167	-0.902	1.169	5.3484	14	42	4.0978	13.6989	0.1575	0.1309	4.2943
	INC_Pooled	1B	7B	10	42	4.7711	25.9567	-0.8975	0.51	3.1571	10	50	4.9959	18.9837	-0.1815	0.2012	2.8054
	INC_Ott13	1B	7B	20	50	4.773	37.8826	-3.0695	0.1437	5.3386
	SEV_Pooled	1B	7B								22	48	5.1727	11.9583	-0.4887	0.1443	2.9238
	SEV_Ott13	1B	7B	12	42	3.8585	24.3219	0.3386	2.6523	6.431
	VRI_Pooled	2B	6B	54	48	4.1555	19.1326	-0.3294	-0.4364	-3.604
	VRI_Car12	2B	6B	54	46	4.3794	21.2465	-0.6183	-1.1573	-5.2884
	VRI_Wpg12	2B	6B	36	52	3.8838	17.838	-0.566	-0.0064	-3.8612
	INC_Pooled	2B	6B	36	52	5.6222	25.1046	-0.408	-0.6609	-3.2046	36	52	4.0933	13.5192	-0.2152	-0.4755	-2.3574
	INC_Car12	2B	6B	54	46	4.2979	20.9889	-0.3404	-0.8018	-3.0517
	INC_Wpg12	2B	6B	36	52	5.0841	22.6363	-1.1629	0.002	-7.1029	34	60	4.0824	15.5386	-1.2788	0.2594	-5.8279
	INC_Car13	2B	6B	36	52	3.5318	17.8734	-0.4001	-1.3434	-3.3448
	INC_Wpg13	2B	6B	52	52	4.5202	19.9964	-0.2265	-0.2054	-4.0828
	SEV_Pooled	2B	6B	54	48	3.6929	17.3778	-0.3653	-0.4339	-3.4511
	SEV_PEI13	2B	6B	54	54	3.7353	19.8185	-0.6822	-0.7297	-2.7315
	VRI_Pooled	2B	6D	36	40	4.1606	24.8169	0.6983	-1.7304	-3.9037	36	38	3.5037	11.9754	0.7253	-1.0912	-2.7249
	VRI_Car12	2B	6D	22	40	4.621	25.2226	2.5025	-0.5653	-5.8041
	VRI_PEI13	2B	6D	36	42	4.178	23.6237	-0.9978	-0.8072	-2.6673
	INC_Pooled	2B	6D	36	40	3.7382	23.1955	-0.0035	-1.2164	-2.932
	INC_Car12	2B	6D	36	42	4.0184	19.4855	0.8605	-0.4755	-3.0588
	INC_Car13	2B	6D	36	40	4.1568	22.2222	0.2467	-0.4977	-4.0086
	INC_PEI13	2B	6D	24	36	3.685	23.9413	0.8289	-1.0314	-2.2134
	SEV_Pooled	2B	6D	26	40	3.7115	23.4315	1.3681	-1.2944	-3.7589
	SEV_Car12	2B	6D	22	42	4.5687	21.6456	1.5355	-0.0343	-4.4993
	SEV_PEI13	2B	6D	36	42	3.5966	22.8636	-1.3519	-0.9762	-2.6651
a QIME = QTL IciMapping, Interval Mapping - Epistasis Module
b QICE = QTL IciMapping, Inclusive Composite Interval Mapping - Epistasis Module
c position in cM
d percent variation explained (r2)
e additive effect
